# Supplementary material for: Crystal structure of ethyl 2′′,3-dioxo-7′,7a’-di­hydro-1′H,3H,3′H-di­spiro[benzo[b]thio­phene-2,6′-pyrrolo­[1,2-c]thia­zole-5′,3′′-indoline]-7′-carboxyl­ate
Source: Acta Crystallogr E Crystallogr Commun. 2015 Feb 7;71(Pt 3):o148–9. doi: 10.1107/S2056989015002030 (PMC4350756; doi:10.1107/S2056989015002030)
Supplement: Supplementary file 1 [file e-71-0o148-sup1.cif]

##############################################################################
#                                                                            #
# This CIF contains the data in a paper accepted for publication in          #
# Acta Crystallographica Section E. It conforms to the requirements of       #
# Notes for Authors for Acta Crystallographica Section E, and has been       #
# peer reviewed under the auspices of the IUCr Commission on Journals.       #
#                                                                            #
# Full details of the Crystallographic Information File format               #
# are given in the paper "The Crystallographic Information File (CIF):       #
# a New Standard Archive File for Crystallography" by S. R. Hall, F. H.      #
# Allen and I. D. Brown [Acta Cryst. (1991), A47, 655-685].                  #
#                                                                            #
# The current version of the core CIF dictionary is obtainable from          #
# ftp://ftp.iucr.org/pub/cif_core.dic.                                       #
#                                                                            #
# Software is freely available for graphical display of the structure(s)     #
# in this CIF. For information consult the CIF software page                 #
# http://www.iucr.org/resources/cif/software.                                #
#                                                                            #
# This file may be used for bona fide research purposes within the           #
# scientific community so long as proper attribution is given to the journal # 
# article from which it was obtained.                                        #
#                                                                            #
##############################################################################
data_global
_audit_creation_method     SHELXL-97
_journal_date_recd_electronic     2015-01-16
_journal_date_accepted     2015-01-30
_journal_name_full     'Acta Crystallographica, Section E'
_journal_year     2015
_journal_volume     71
_journal_issue      3
_journal_page_first     o148
_journal_page_last     o149
_journal_paper_category     HO
_journal_paper_doi     10.1107/S2056989015002030
_journal_coeditor_code     SU5067
_publ_contact_author_name     'A. SubbiahPandi'
_publ_contact_author_address
;
Department of Physics
Presidency College
Chennai 600 005
India
;
_publ_contact_author_email     'aspandian59@gmail.com '
_publ_contact_author_fax     '091 044 2854 4894'
_publ_contact_author_phone     '091 044 2591061'
_publ_section_title
;\
Crystal structure of ethyl
2'',3-dioxo-7',7a'-dihydro-1'<i>H</i>,3<i>H</i>,3'<i>H</i>-\
dispiro[benzo[<i>b</i>]thiophene-2,6'-pyrrolo[1,2-<i>c</i>]thiazole-5',3''-\
indoline]-7'-carboxylate
;
loop_
    _publ_author_name
    _publ_author_address
    'M. P. Savithri'
;
Department of Physics
Queen Mary's College (Autonomous)
Chennai 600 004
India
;
    'M. Suresh'
;
Department of Organic Chemistry
University of Madras
Guindy Campus
Chennai 600 025
India
;
    'R. Raghunathan'
;
Department of Organic Chemistry
University of Madras
Guindy Campus
Chennai 600 025
India
;
    'R. Raja'
;
Department of Physics
Presidency College (Autonomous)
Chennai 600 005
India
;
    'A. SubbiahPandi'
;
Department of Physics
Presidency College (Autonomous)
Chennai 600 005
India
;
_publ_section_synopsis     .
data_I
_database_code_depnum_ccdc_archive 'CCDC 1046458'
_audit_creation_method     SHELXL-97
_chemical_name_systematic
;\
2'',3-Dioxo-7',7a'-dihydro-1'<i>H</i>,3<i>H</i>,3'<i>H</i>-\
dispiro[benzo[<i>b</i>]thiophene-2,6'-pyrrolo[1,2-<i>c</i>]thiazole-\
5',3''-indoline]-7'-carboxylate
;
_chemical_name_common
;\
Ethyl 2'',3-dioxo-1'',2'',3',3'a,4',6'-hexahydro-\
3<i>H</i>-dispiro[1-benzothiophene-2,2'-pyrrolo[1,2-<i>c</i>][1,3]thiazole-\
1',3''-indole]-3'-carboxylate
;
_chemical_formula_moiety     'C23 H20 N2 O4 S2'
_chemical_formula_sum     'C23 H20 N2 O4 S2'
_chemical_formula_iupac     'C23 H20 N2 O4 S2'
_chemical_formula_weight     452.53
_chemical_melting_point     ?
_symmetry_cell_setting     monoclinic
_symmetry_space_group_name_H-M     'P 21/c'
_symmetry_space_group_name_Hall     '-P 2ybc'
loop_
    _symmetry_equiv_pos_as_xyz
    'x, y, z'
    '-x, y+1/2, -z+1/2'
    '-x, -y, -z'
    'x, -y-1/2, z-1/2'
_cell_length_a     11.8894(5)
_cell_length_b     10.2181(4)
_cell_length_c     17.5044(8)
_cell_angle_alpha     90.00
_cell_angle_beta     97.991(2)
_cell_angle_gamma     90.00
_cell_volume     2105.91(15)
_cell_formula_units_Z     4
_cell_measurement_reflns_used     3706
_cell_measurement_theta_min     2.31
_cell_measurement_theta_max     25.00
_cell_measurement_temperature     293(2)
_exptl_crystal_description     block
_exptl_crystal_colour     colourless
_exptl_crystal_size_max     0.35
_exptl_crystal_size_mid     0.30
_exptl_crystal_size_min     0.30
_exptl_crystal_density_diffrn     1.427
_exptl_crystal_density_meas     ?
_exptl_crystal_density_method     'not measured'
_exptl_crystal_F_000     944
_exptl_absorpt_coefficient_mu     0.287
_exptl_absorpt_correction_type     multi-scan
_exptl_absorpt_process_details
;
(SADABS; Bruker, 2004)
;
_exptl_absorpt_correction_T_min     0.9063
_exptl_absorpt_correction_T_max     0.9189
_exptl_special_details     ?
_diffrn_ambient_temperature     293(2)
_diffrn_radiation_type     MoK\a
_diffrn_radiation_wavelength     0.71073
_diffrn_radiation_source     'fine-focus sealed tube'
_diffrn_radiation_monochromator     graphite
_diffrn_measurement_device_type     'Bruker Kappa APEXII CCD'
_diffrn_measurement_method     '\w and \f scans '
_diffrn_detector_area_resol_mean     ?
_diffrn_reflns_number     19635
_diffrn_reflns_av_R_equivalents     0.0267
_diffrn_reflns_av_sigmaI/netI     0.0202
_diffrn_reflns_theta_min     2.31
_diffrn_reflns_theta_max     25.00
_diffrn_reflns_theta_full     25.00
_diffrn_measured_fraction_theta_max     1.000
_diffrn_measured_fraction_theta_full     1.000
_diffrn_reflns_limit_h_min     -14
_diffrn_reflns_limit_h_max     14
_diffrn_reflns_limit_k_min     -12
_diffrn_reflns_limit_k_max     11
_diffrn_reflns_limit_l_min     -20
_diffrn_reflns_limit_l_max     20
_diffrn_standards_number     ?
_diffrn_standards_interval_count     ?
_diffrn_standards_interval_time     ?
_diffrn_standards_decay_%     ?
_refine_special_details
;
 Refinement of F^2^ against ALL reflections.  The weighted R-factor wR and
 goodness of fit S are based on F^2^, conventional R-factors R are based
 on F, with F set to zero for negative F^2^. The threshold expression of
 F^2^ > 2sigma(F^2^) is used only for calculating R-factors(gt) etc. and is
 not relevant to the choice of reflections for refinement.  R-factors based
 on F^2^ are statistically about twice as large as those based on F, and R-
 factors based on ALL data will be even larger.
;
_reflns_number_total     3706
_reflns_number_gt     3169
_reflns_threshold_expression     I>2sigma(I)
_refine_ls_structure_factor_coef     Fsqd
_refine_ls_matrix_type     full
_refine_ls_R_factor_all     0.0397
_refine_ls_R_factor_gt     0.0319
_refine_ls_wR_factor_gt     0.0806
_refine_ls_wR_factor_ref     0.0877
_refine_ls_goodness_of_fit_ref     0.977
_refine_ls_restrained_S_all     0.978
_refine_ls_number_reflns     3705
_refine_ls_number_parameters     312
_refine_ls_number_restraints     65
_refine_ls_hydrogen_treatment     mixed
_refine_ls_weighting_scheme     calc
_refine_ls_weighting_details
         'calc w=1/[\s^2^(Fo^2^)+(0.0443P)^2^+1.0594P] where P=(Fo^2^+2Fc^2^)/3'
_atom_sites_solution_hydrogens     geom
_atom_sites_solution_primary     direct
_atom_sites_solution_secondary     difmap
_refine_ls_shift/su_max     0.000
_refine_ls_shift/su_mean     0.000
_refine_diff_density_max     0.255
_refine_diff_density_min     -0.273
_refine_ls_extinction_method     none
_refine_ls_extinction_coef     ?
loop_
    _atom_type_symbol
    _atom_type_description
    _atom_type_scat_dispersion_real
    _atom_type_scat_dispersion_imag
    _atom_type_scat_source
    'C' 'C' 0.0033 0.0016
                         'International Tables Vol C Tables 4.2.6.8 and 6.1.1.4'
    'H' 'H' 0.0000 0.0000
                         'International Tables Vol C Tables 4.2.6.8 and 6.1.1.4'
    'N' 'N' 0.0061 0.0033
                         'International Tables Vol C Tables 4.2.6.8 and 6.1.1.4'
    'O' 'O' 0.0106 0.0060
                         'International Tables Vol C Tables 4.2.6.8 and 6.1.1.4'
    'S' 'S' 0.1246 0.1234
                         'International Tables Vol C Tables 4.2.6.8 and 6.1.1.4'
_computing_data_collection
;
APEX2 (Bruker, 2004)
;
_computing_cell_refinement
;
APEX2 and SAINT (Bruker, 2004)
;
_computing_data_reduction
;
SAINT and XPREP (Bruker, 2004)
;
_computing_structure_solution
;
SHELXS97 (Sheldrick, 2008)
;
_computing_structure_refinement
;
SHELXL97 (Sheldrick, 2008, 2015)
;
_computing_molecular_graphics
;
ORTEP-3 for Windows (Farrugia, 2012)
;
_computing_publication_material
;
SHELXL97 (Sheldrick, 2008, 2015) and PLATON (Spek, 2009)
;
loop_
    _atom_site_type_symbol
    _atom_site_label
    _atom_site_fract_x
    _atom_site_fract_y
    _atom_site_fract_z
    _atom_site_U_iso_or_equiv
    _atom_site_adp_type
    _atom_site_calc_flag
    _atom_site_refinement_flags
    _atom_site_occupancy
    _atom_site_symmetry_multiplicity
    _atom_site_disorder_assembly
    _atom_site_disorder_group
    C C3 0.22511(16) -0.15734(19) 0.81332(11) 0.0408(4) Uani d . 1 1 . .
    C C4 0.22481(14) -0.12481(18) 0.72929(10) 0.0342(4) Uani d . 1 1 A .
    H H4 0.1500 -0.1486 0.7019 0.041 Uiso calc R 1 1 . .
    C C5 0.31386(14) -0.19721(18) 0.69063(10) 0.0354(4) Uani d . 1 1 . .
    H H5 0.3821 -0.2098 0.7283 0.042 Uiso calc R 1 1 A .
    C C6 0.26623(13) 0.00729(17) 0.62479(9) 0.0298(4) Uani d . 1 1 . .
    C C7 0.24619(13) 0.02012(17) 0.71114(9) 0.0314(4) Uani d . 1 1 A .
    C C8 0.15041(14) 0.11732(18) 0.72277(10) 0.0343(4) Uani d . 1 1 . .
    C C9 0.19513(13) 0.23396(18) 0.76473(10) 0.0336(4) Uani d . 1 1 A .
    C C10 0.13286(15) 0.3444(2) 0.77968(11) 0.0437(5) Uani d . 1 1 . .
    H H10 0.0549 0.3473 0.7640 0.052 Uiso calc R 1 1 A .
    C C11 0.18760(17) 0.4486(2) 0.81770(13) 0.0501(5) Uani d . 1 1 A .
    H H11 0.1467 0.5223 0.8285 0.060 Uiso calc R 1 1 . .
    C C12 0.30442(17) 0.4440(2) 0.84011(12) 0.0475(5) Uani d . 1 1 . .
    H H12 0.3411 0.5158 0.8650 0.057 Uiso calc R 1 1 A .
    C C13 0.36685(15) 0.33556(19) 0.82629(11) 0.0393(4) Uani d . 1 1 A .
    H H13 0.4450 0.3338 0.8414 0.047 Uiso calc R 1 1 . .
    C C14 0.31142(13) 0.22884(17) 0.78951(9) 0.0319(4) Uani d . 1 1 . .
    C C15 0.14879(13) -0.01360(18) 0.57169(9) 0.0334(4) Uani d . 1 1 A .
    C C16 0.22851(14) 0.17108(17) 0.52915(10) 0.0331(4) Uani d . 1 1 . .
    C C17 0.24522(16) 0.27754(19) 0.48425(11) 0.0415(4) Uani d . 1 1 A .
    H H17 0.1892 0.3057 0.4453 0.050 Uiso calc R 1 1 . .
    C C18 0.34843(18) 0.34133(19) 0.49905(12) 0.0461(5) Uani d . 1 1 . .
    H H18 0.3620 0.4140 0.4697 0.055 Uiso calc R 1 1 A .
    C C19 0.43177(17) 0.29921(19) 0.55657(12) 0.0451(5) Uani d . 1 1 A .
    H H19 0.5004 0.3441 0.5658 0.054 Uiso calc R 1 1 . .
    C C20 0.41404(15) 0.19029(18) 0.60081(11) 0.0381(4) Uani d . 1 1 . .
    H H20 0.4710 0.1606 0.6386 0.046 Uiso calc R 1 1 A .
    C C21 0.31061(13) 0.12661(17) 0.58786(10) 0.0309(4) Uani d . 1 1 A .
    C C22 0.35408(17) -0.17203(19) 0.55696(11) 0.0422(4) Uani d . 1 1 . .
    H H22A 0.4206 -0.1392 0.5368 0.051 Uiso calc R 1 1 A .
    H H22B 0.2879 -0.1571 0.5189 0.051 Uiso calc R 1 1 . .
    N N1 0.34078(11) -0.10643(14) 0.62958(8) 0.0313(3) Uani d . 1 1 A .
    N N2 0.13369(12) 0.08759(15) 0.52250(9) 0.0373(4) Uani d D 1 1 A .
    O O1 0.28776(14) -0.23233(15) 0.84987(8) 0.0601(4) Uani d . 1 1 A .
    O O3 0.05293(10) 0.09693(14) 0.69704(9) 0.0510(4) Uani d . 1 1 A .
    O O4 0.08550(10) -0.10764(13) 0.57322(7) 0.0430(3) Uani d . 1 1 . .
    S S1 0.37513(3) 0.07922(4) 0.77110(3) 0.03457(13) Uani d . 1 1 A .
    S S2 0.36970(5) -0.34399(5) 0.57908(3) 0.05123(16) Uani d . 1 1 A .
    C C23 0.27897(18) -0.3280(2) 0.65305(13) 0.0504(5) Uani d . 1 1 A .
    H H23A 0.1995 -0.3274 0.6308 0.061 Uiso calc R 1 1 . .
    H H23B 0.2917 -0.3989 0.6901 0.061 Uiso calc R 1 1 . .
    C C1 -0.0015(4) -0.0975(10) 0.9230(3) 0.100(2) Uani d PDU 0.717(12) 1 A 1
    H H1A -0.0235 -0.1289 0.9704 0.149 Uiso calc PR 0.717(12) 1 A 1
    H H1B -0.0522 -0.1320 0.8803 0.149 Uiso calc PR 0.717(12) 1 A 1
    H H1C -0.0050 -0.0036 0.9220 0.149 Uiso calc PR 0.717(12) 1 A 1
    C C2 0.1165(5) -0.1407(8) 0.9171(3) 0.0663(17) Uani d PDU 0.717(12) 1 A 1
    H H2A 0.1212 -0.2354 0.9163 0.080 Uiso calc PR 0.717(12) 1 A 1
    H H2B 0.1689 -0.1080 0.9603 0.080 Uiso calc PR 0.717(12) 1 A 1
    O O2 0.1435(9) -0.0828(9) 0.8414(5) 0.059(2) Uani d PDU 0.717(12) 1 A 1
    C C1A 0.0427(18) -0.1791(17) 0.9270(6) 0.085(5) Uani d PDU 0.283(12) 1 A 2
    H H1A1 0.0230 -0.1767 0.9784 0.128 Uiso calc PR 0.283(12) 1 A 2
    H H1A2 0.0661 -0.2661 0.9157 0.128 Uiso calc PR 0.283(12) 1 A 2
    H H1A3 -0.0221 -0.1546 0.8908 0.128 Uiso calc PR 0.283(12) 1 A 2
    C C2A 0.1380(12) -0.0854(14) 0.9211(8) 0.053(3) Uani d PDU 0.283(12) 1 A 2
    H H2A1 0.1182 0.0052 0.9290 0.063 Uiso calc PR 0.283(12) 1 A 2
    H H2A2 0.2080 -0.1085 0.9537 0.063 Uiso calc PR 0.283(12) 1 A 2
    O O2A 0.1378(19) -0.120(2) 0.8381(10) 0.043(3) Uani d PDU 0.283(12) 1 A 2
    H H2 0.0730(15) 0.098(2) 0.4891(11) 0.051(6) Uiso d D 1 1 . .
loop_
    _atom_site_aniso_label
    _atom_site_aniso_U_11
    _atom_site_aniso_U_22
    _atom_site_aniso_U_33
    _atom_site_aniso_U_12
    _atom_site_aniso_U_13
    _atom_site_aniso_U_23
    C3 0.0357(10) 0.0462(11) 0.0390(10) -0.0027(9) -0.0008(8) 0.0047(9)
    C4 0.0275(8) 0.0386(10) 0.0346(9) -0.0026(7) -0.0020(7) 0.0035(8)
    C5 0.0308(9) 0.0369(10) 0.0369(9) -0.0002(7) -0.0010(7) 0.0034(8)
    C6 0.0220(8) 0.0339(9) 0.0318(9) -0.0008(7) -0.0020(6) 0.0000(7)
    C7 0.0209(8) 0.0383(10) 0.0330(9) -0.0002(7) -0.0032(6) -0.0002(7)
    C8 0.0235(8) 0.0453(10) 0.0335(9) 0.0022(7) 0.0016(7) 0.0056(8)
    C9 0.0252(8) 0.0411(10) 0.0342(9) 0.0037(7) 0.0031(7) 0.0033(8)
    C10 0.0270(9) 0.0511(12) 0.0526(12) 0.0096(8) 0.0035(8) 0.0030(9)
    C11 0.0440(11) 0.0426(12) 0.0634(13) 0.0125(9) 0.0062(10) -0.0036(10)
    C12 0.0441(11) 0.0392(11) 0.0577(12) -0.0006(9) 0.0015(9) -0.0070(9)
    C13 0.0291(9) 0.0442(11) 0.0432(10) 0.0019(8) -0.0003(8) -0.0012(9)
    C14 0.0261(8) 0.0375(10) 0.0317(8) 0.0034(7) 0.0029(7) 0.0027(7)
    C15 0.0257(8) 0.0401(10) 0.0325(9) 0.0000(7) -0.0026(7) 0.0007(8)
    C16 0.0326(9) 0.0353(10) 0.0314(9) 0.0011(7) 0.0041(7) -0.0025(7)
    C17 0.0473(11) 0.0392(11) 0.0377(10) 0.0032(8) 0.0049(8) 0.0039(8)
    C18 0.0599(12) 0.0340(10) 0.0472(11) -0.0048(9) 0.0168(10) 0.0008(9)
    C19 0.0435(11) 0.0407(11) 0.0533(12) -0.0121(9) 0.0148(9) -0.0078(9)
    C20 0.0298(9) 0.0409(10) 0.0433(10) -0.0028(8) 0.0044(7) -0.0043(8)
    C21 0.0273(8) 0.0317(9) 0.0336(9) 0.0007(7) 0.0041(7) -0.0029(7)
    C22 0.0456(11) 0.0405(11) 0.0394(10) 0.0036(8) 0.0019(8) -0.0043(8)
    N1 0.0280(7) 0.0332(8) 0.0317(7) 0.0019(6) 0.0004(6) -0.0010(6)
    N2 0.0284(8) 0.0437(9) 0.0362(8) -0.0021(6) -0.0078(6) 0.0061(7)
    O1 0.0696(10) 0.0639(10) 0.0447(8) 0.0189(8) 0.0010(7) 0.0148(7)
    O3 0.0220(6) 0.0628(9) 0.0652(9) 0.0014(6) -0.0046(6) -0.0071(7)
    O4 0.0315(6) 0.0463(8) 0.0463(8) -0.0113(6) -0.0115(5) 0.0067(6)
    S1 0.0218(2) 0.0417(3) 0.0377(2) 0.00479(17) -0.00465(17) -0.00587(19)
    S2 0.0606(3) 0.0380(3) 0.0542(3) 0.0045(2) 0.0047(2) -0.0082(2)
    C23 0.0546(12) 0.0383(11) 0.0580(13) -0.0051(9) 0.0065(10) 0.0005(10)
    C1 0.090(3) 0.137(6) 0.082(3) -0.018(4) 0.047(3) -0.029(4)
    C2 0.068(3) 0.093(5) 0.041(2) -0.007(3) 0.020(2) 0.013(3)
    O2 0.060(3) 0.076(5) 0.0464(19) 0.021(3) 0.0200(16) 0.014(2)
    C1A 0.123(13) 0.102(10) 0.039(5) -0.060(9) 0.036(6) -0.012(6)
    C2A 0.062(6) 0.050(6) 0.046(5) -0.012(5) 0.012(4) 0.008(5)
    O2A 0.036(4) 0.060(8) 0.033(4) 0.015(5) 0.006(3) 0.017(4)
_geom_special_details
;
 All esds (except the esd in the dihedral angle between two l.s. planes)
 are estimated using the full covariance matrix.  The cell esds are taken
 into account individually in the estimation of esds in distances, angles
 and torsion angles; correlations between esds in cell parameters are only
 used when they are defined by crystal symmetry.  An approximate (isotropic)
 treatment of cell esds is used for estimating esds involving l.s. planes.
;
loop_
    _geom_bond_atom_site_label_1
    _geom_bond_atom_site_label_2
    _geom_bond_site_symmetry_2
    _geom_bond_distance
    _geom_bond_publ_flag
    C3 O1 . 1.191(2) ?
    C3 O2A . 1.24(2) ?
    C3 O2 . 1.376(10) ?
    C3 C4 . 1.508(2) ?
    C4 C5 . 1.525(2) ?
    C4 C7 . 1.543(2) ?
    C4 H4 . 0.9800 ?
    C5 N1 . 1.483(2) ?
    C5 C23 . 1.522(3) ?
    C5 H5 . 0.9800 ?
    C6 N1 . 1.457(2) ?
    C6 C21 . 1.509(2) ?
    C6 C7 . 1.568(2) ?
    C6 C15 . 1.581(2) ?
    C7 C8 . 1.546(2) ?
    C7 S1 . 1.8355(16) ?
    C8 O3 . 1.202(2) ?
    C8 C9 . 1.461(3) ?
    C9 C14 . 1.391(2) ?
    C9 C10 . 1.394(3) ?
    C10 C11 . 1.372(3) ?
    C10 H10 . 0.9300 ?
    C11 C12 . 1.391(3) ?
    C11 H11 . 0.9300 ?
    C12 C13 . 1.373(3) ?
    C12 H12 . 0.9300 ?
    C13 C14 . 1.386(3) ?
    C13 H13 . 0.9300 ?
    C14 S1 . 1.7558(17) ?
    C15 O4 . 1.223(2) ?
    C15 N2 . 1.342(2) ?
    C16 C17 . 1.373(3) ?
    C16 C21 . 1.392(2) ?
    C16 N2 . 1.406(2) ?
    C17 C18 . 1.382(3) ?
    C17 H17 . 0.9300 ?
    C18 C19 . 1.380(3) ?
    C18 H18 . 0.9300 ?
    C19 C20 . 1.389(3) ?
    C19 H19 . 0.9300 ?
    C20 C21 . 1.382(2) ?
    C20 H20 . 0.9300 ?
    C22 N1 . 1.465(2) ?
    C22 S2 . 1.803(2) ?
    C22 H22A . 0.9700 ?
    C22 H22B . 0.9700 ?
    N2 H2 . 0.869(15) ?
    S2 C23 . 1.804(2) ?
    C23 H23A . 0.9700 ?
    C23 H23B . 0.9700 ?
    C1 C2 . 1.488(6) ?
    C1 H1A . 0.9600 ?
    C1 H1B . 0.9600 ?
    C1 H1C . 0.9600 ?
    C2 O2 . 1.526(9) ?
    C2 H2A . 0.9700 ?
    C2 H2B . 0.9700 ?
    C1A C2A . 1.499(9) ?
    C1A H1A1 . 0.9600 ?
    C1A H1A2 . 0.9600 ?
    C1A H1A3 . 0.9600 ?
    C2A O2A . 1.497(17) ?
    C2A H2A1 . 0.9700 ?
    C2A H2A2 . 0.9700 ?
loop_
    _geom_angle_atom_site_label_1
    _geom_angle_atom_site_label_2
    _geom_angle_atom_site_label_3
    _geom_angle_site_symmetry_1
    _geom_angle_site_symmetry_3
    _geom_angle
    _geom_angle_publ_flag
    O1 C3 O2A . . 120.0(9) ?
    O1 C3 O2 . . 125.7(4) ?
    O2A C3 O2 . . 16.2(13) ?
    O1 C3 C4 . . 125.62(18) ?
    O2A C3 C4 . . 112.7(8) ?
    O2 C3 C4 . . 108.7(4) ?
    C3 C4 C5 . . 114.74(15) ?
    C3 C4 C7 . . 115.75(15) ?
    C5 C4 C7 . . 103.29(13) ?
    C3 C4 H4 . . 107.5 ?
    C5 C4 H4 . . 107.5 ?
    C7 C4 H4 . . 107.5 ?
    N1 C5 C23 . . 108.13(15) ?
    N1 C5 C4 . . 104.42(14) ?
    C23 C5 C4 . . 116.98(15) ?
    N1 C5 H5 . . 109.0 ?
    C23 C5 H5 . . 109.0 ?
    C4 C5 H5 . . 109.0 ?
    N1 C6 C21 . . 115.02(13) ?
    N1 C6 C7 . . 100.60(12) ?
    C21 C6 C7 . . 117.02(14) ?
    N1 C6 C15 . . 114.01(13) ?
    C21 C6 C15 . . 100.96(13) ?
    C7 C6 C15 . . 109.75(12) ?
    C4 C7 C8 . . 116.36(14) ?
    C4 C7 C6 . . 99.77(13) ?
    C8 C7 C6 . . 113.21(13) ?
    C4 C7 S1 . . 110.27(11) ?
    C8 C7 S1 . . 106.58(12) ?
    C6 C7 S1 . . 110.61(11) ?
    O3 C8 C9 . . 126.48(17) ?
    O3 C8 C7 . . 121.94(17) ?
    C9 C8 C7 . . 111.54(13) ?
    C14 C9 C10 . . 120.18(17) ?
    C14 C9 C8 . . 113.73(15) ?
    C10 C9 C8 . . 126.09(15) ?
    C11 C10 C9 . . 119.42(17) ?
    C11 C10 H10 . . 120.3 ?
    C9 C10 H10 . . 120.3 ?
    C10 C11 C12 . . 119.88(18) ?
    C10 C11 H11 . . 120.1 ?
    C12 C11 H11 . . 120.1 ?
    C13 C12 C11 . . 121.40(19) ?
    C13 C12 H12 . . 119.3 ?
    C11 C12 H12 . . 119.3 ?
    C12 C13 C14 . . 118.87(16) ?
    C12 C13 H13 . . 120.6 ?
    C14 C13 H13 . . 120.6 ?
    C13 C14 C9 . . 120.21(16) ?
    C13 C14 S1 . . 125.52(13) ?
    C9 C14 S1 . . 114.26(13) ?
    O4 C15 N2 . . 126.28(15) ?
    O4 C15 C6 . . 126.10(15) ?
    N2 C15 C6 . . 107.56(14) ?
    C17 C16 C21 . . 122.63(16) ?
    C17 C16 N2 . . 127.72(16) ?
    C21 C16 N2 . . 109.58(15) ?
    C16 C17 C18 . . 117.51(17) ?
    C16 C17 H17 . . 121.2 ?
    C18 C17 H17 . . 121.2 ?
    C19 C18 C17 . . 121.24(18) ?
    C19 C18 H18 . . 119.4 ?
    C17 C18 H18 . . 119.4 ?
    C18 C19 C20 . . 120.51(17) ?
    C18 C19 H19 . . 119.7 ?
    C20 C19 H19 . . 119.7 ?
    C21 C20 C19 . . 119.12(17) ?
    C21 C20 H20 . . 120.4 ?
    C19 C20 H20 . . 120.4 ?
    C20 C21 C16 . . 118.96(17) ?
    C20 C21 C6 . . 131.79(16) ?
    C16 C21 C6 . . 109.21(14) ?
    N1 C22 S2 . . 106.25(13) ?
    N1 C22 H22A . . 110.5 ?
    S2 C22 H22A . . 110.5 ?
    N1 C22 H22B . . 110.5 ?
    S2 C22 H22B . . 110.5 ?
    H22A C22 H22B . . 108.7 ?
    C6 N1 C22 . . 116.95(13) ?
    C6 N1 C5 . . 110.48(13) ?
    C22 N1 C5 . . 113.52(14) ?
    C15 N2 C16 . . 112.36(14) ?
    C15 N2 H2 . . 123.3(14) ?
    C16 N2 H2 . . 124.3(14) ?
    C14 S1 C7 . . 92.53(8) ?
    C22 S2 C23 . . 90.69(9) ?
    C5 C23 S2 . . 103.62(13) ?
    C5 C23 H23A . . 111.0 ?
    S2 C23 H23A . . 111.0 ?
    C5 C23 H23B . . 111.0 ?
    S2 C23 H23B . . 111.0 ?
    H23A C23 H23B . . 109.0 ?
    C2 C1 H1A . . 109.5 ?
    C2 C1 H1B . . 109.6 ?
    H1A C1 H1B . . 109.5 ?
    C2 C1 H1C . . 109.3 ?
    H1A C1 H1C . . 109.5 ?
    H1B C1 H1C . . 109.5 ?
    C1 C2 O2 . . 105.0(7) ?
    C1 C2 H2A . . 110.6 ?
    O2 C2 H2A . . 110.7 ?
    C1 C2 H2B . . 110.8 ?
    O2 C2 H2B . . 110.8 ?
    H2A C2 H2B . . 108.8 ?
    C3 O2 C2 . . 109.9(7) ?
    C2A C1A H1A1 . . 109.5 ?
    C2A C1A H1A2 . . 109.8 ?
    H1A1 C1A H1A2 . . 109.5 ?
    C2A C1A H1A3 . . 109.1 ?
    H1A1 C1A H1A3 . . 109.5 ?
    H1A2 C1A H1A3 . . 109.5 ?
    O2A C2A C1A . . 90.8(14) ?
    O2A C2A H2A1 . . 113.6 ?
    C1A C2A H2A1 . . 113.9 ?
    O2A C2A H2A2 . . 113.4 ?
    C1A C2A H2A2 . . 113.1 ?
    H2A1 C2A H2A2 . . 110.8 ?
    C3 O2A C2A . . 121.6(16) ?
loop_
    _geom_torsion_atom_site_label_1
    _geom_torsion_atom_site_label_2
    _geom_torsion_atom_site_label_3
    _geom_torsion_atom_site_label_4
    _geom_torsion_site_symmetry_1
    _geom_torsion_site_symmetry_2
    _geom_torsion_site_symmetry_3
    _geom_torsion_site_symmetry_4
    _geom_torsion
    _geom_torsion_publ_flag
    O1 C3 C4 C5 . . . . 0.2(3) ?
    O2A C3 C4 C5 . . . . -165.0(11) ?
    O2 C3 C4 C5 . . . . 178.2(5) ?
    O1 C3 C4 C7 . . . . -120.0(2) ?
    O2A C3 C4 C7 . . . . 74.8(11) ?
    O2 C3 C4 C7 . . . . 58.0(5) ?
    C3 C4 C5 N1 . . . . -150.45(14) ?
    C7 C4 C5 N1 . . . . -23.56(16) ?
    C3 C4 C5 C23 . . . . 90.12(19) ?
    C7 C4 C5 C23 . . . . -142.99(16) ?
    C3 C4 C7 C8 . . . . -69.85(19) ?
    C5 C4 C7 C8 . . . . 163.90(14) ?
    C3 C4 C7 C6 . . . . 168.03(14) ?
    C5 C4 C7 C6 . . . . 41.78(14) ?
    C3 C4 C7 S1 . . . . 51.64(17) ?
    C5 C4 C7 S1 . . . . -74.60(14) ?
    N1 C6 C7 C4 . . . . -44.39(14) ?
    C21 C6 C7 C4 . . . . -169.73(13) ?
    C15 C6 C7 C4 . . . . 76.07(15) ?
    N1 C6 C7 C8 . . . . -168.73(13) ?
    C21 C6 C7 C8 . . . . 65.93(18) ?
    C15 C6 C7 C8 . . . . -48.27(18) ?
    N1 C6 C7 S1 . . . . 71.74(13) ?
    C21 C6 C7 S1 . . . . -53.60(16) ?
    C15 C6 C7 S1 . . . . -167.80(11) ?
    C4 C7 C8 O3 . . . . -48.7(2) ?
    C6 C7 C8 O3 . . . . 66.1(2) ?
    S1 C7 C8 O3 . . . . -172.12(15) ?
    C4 C7 C8 C9 . . . . 133.65(15) ?
    C6 C7 C8 C9 . . . . -111.60(16) ?
    S1 C7 C8 C9 . . . . 10.22(17) ?
    O3 C8 C9 C14 . . . . 178.35(18) ?
    C7 C8 C9 C14 . . . . -4.1(2) ?
    O3 C8 C9 C10 . . . . -2.6(3) ?
    C7 C8 C9 C10 . . . . 174.91(17) ?
    C14 C9 C10 C11 . . . . 1.2(3) ?
    C8 C9 C10 C11 . . . . -177.76(18) ?
    C9 C10 C11 C12 . . . . 0.7(3) ?
    C10 C11 C12 C13 . . . . -1.2(3) ?
    C11 C12 C13 C14 . . . . -0.3(3) ?
    C12 C13 C14 C9 . . . . 2.3(3) ?
    C12 C13 C14 S1 . . . . -176.71(15) ?
    C10 C9 C14 C13 . . . . -2.7(3) ?
    C8 C9 C14 C13 . . . . 176.35(16) ?
    C10 C9 C14 S1 . . . . 176.34(14) ?
    C8 C9 C14 S1 . . . . -4.56(19) ?
    N1 C6 C15 O4 . . . . 47.7(2) ?
    C21 C6 C15 O4 . . . . 171.64(17) ?
    C7 C6 C15 O4 . . . . -64.2(2) ?
    N1 C6 C15 N2 . . . . -129.59(15) ?
    C21 C6 C15 N2 . . . . -5.69(17) ?
    C7 C6 C15 N2 . . . . 118.46(16) ?
    C21 C16 C17 C18 . . . . 0.1(3) ?
    N2 C16 C17 C18 . . . . -176.61(17) ?
    C16 C17 C18 C19 . . . . 0.3(3) ?
    C17 C18 C19 C20 . . . . 0.5(3) ?
    C18 C19 C20 C21 . . . . -1.7(3) ?
    C19 C20 C21 C16 . . . . 2.0(3) ?
    C19 C20 C21 C6 . . . . 179.27(17) ?
    C17 C16 C21 C20 . . . . -1.2(3) ?
    N2 C16 C21 C20 . . . . 175.96(15) ?
    C17 C16 C21 C6 . . . . -179.05(16) ?
    N2 C16 C21 C6 . . . . -1.86(19) ?
    N1 C6 C21 C20 . . . . -49.8(2) ?
    C7 C6 C21 C20 . . . . 68.0(2) ?
    C15 C6 C21 C20 . . . . -173.01(18) ?
    N1 C6 C21 C16 . . . . 127.64(15) ?
    C7 C6 C21 C16 . . . . -114.60(15) ?
    C15 C6 C21 C16 . . . . 4.43(17) ?
    C21 C6 N1 C22 . . . . -69.72(19) ?
    C7 C6 N1 C22 . . . . 163.60(14) ?
    C15 C6 N1 C22 . . . . 46.2(2) ?
    C21 C6 N1 C5 . . . . 158.38(13) ?
    C7 C6 N1 C5 . . . . 31.70(15) ?
    C15 C6 N1 C5 . . . . -85.67(16) ?
    S2 C22 N1 C6 . . . . -145.63(12) ?
    S2 C22 N1 C5 . . . . -15.15(17) ?
    C23 C5 N1 C6 . . . . 119.60(16) ?
    C4 C5 N1 C6 . . . . -5.64(17) ?
    C23 C5 N1 C22 . . . . -14.04(19) ?
    C4 C5 N1 C22 . . . . -139.28(14) ?
    O4 C15 N2 C16 . . . . -172.24(17) ?
    C6 C15 N2 C16 . . . . 5.08(19) ?
    C17 C16 N2 C15 . . . . 174.80(18) ?
    C21 C16 N2 C15 . . . . -2.2(2) ?
    C13 C14 S1 C7 . . . . -171.66(16) ?
    C9 C14 S1 C7 . . . . 9.31(14) ?
    C4 C7 S1 C14 . . . . -137.86(12) ?
    C8 C7 S1 C14 . . . . -10.72(12) ?
    C6 C7 S1 C14 . . . . 112.74(12) ?
    N1 C22 S2 C23 . . . . 31.91(14) ?
    N1 C5 C23 S2 . . . . 36.32(17) ?
    C4 C5 C23 S2 . . . . 153.75(13) ?
    C22 S2 C23 C5 . . . . -39.29(14) ?
    O1 C3 O2 C2 . . . . -19.0(10) ?
    O2A C3 O2 C2 . . . . 56(4) ?
    C4 C3 O2 C2 . . . . 163.0(6) ?
    C1 C2 O2 C3 . . . . -154.3(7) ?
    O1 C3 O2A C2A . . . . 42(2) ?
    O2 C3 O2A C2A . . . . -73(4) ?
    C4 C3 O2A C2A . . . . -151.8(15) ?
    C1A C2A O2A C3 . . . . -126.0(17) ?
loop_
    _geom_hbond_atom_site_label_D
    _geom_hbond_atom_site_label_H
    _geom_hbond_atom_site_label_A
    _geom_hbond_site_symmetry_A
    _geom_hbond_distance_DH
    _geom_hbond_distance_HA
    _geom_hbond_distance_DA
    _geom_hbond_angle_DHA
    N2 H2 O4 3_556 0.869(15) 2.045(16) 2.9029(18) 169(2)
    C11 H11 O3 2_556 0.93 2.47 3.215(2) 137
    C13 H13 N1 2_656 0.93 2.60 3.505(2) 165
