# Supplementary material for: Crystal structure of ethyl 2′′,3-dioxo-7′,7a’-di­hydro-1′H,3H,3′H-di­spiro[benzo[b]thio­phene-2,6′-pyrrolo­[1,2-c]thia­zole-5′,3′′-indoline]-7′-carboxyl­ate
Source: Acta Crystallogr E Crystallogr Commun. 2015 Feb 7;71(Pt 3):o148–9. doi: 10.1107/S2056989015002030 (PMC4350756; doi:10.1107/S2056989015002030)
Supplement: Supplementary file 2 [file e-71-0o148-Isup2.hkl]

#
# h,k,l, Fc-squared, Fo-squared, sigma(Fo-squared) and status flag
#
data_I
_shelx_title ' MS237 in P2(1)/c'
_shelx_refln_list_code          4
_shelx_F_calc_maximum      222.77
_exptl_crystal_F_000       944.00
_reflns_d_resolution_high  0.8409
 
loop_
 _symmetry_equiv_pos_as_xyz
 'x, y, z'
 '-x, y+1/2, -z+1/2'
 '-x, -y, -z'
 'x, -y-1/2, z-1/2'
 
_cell_length_a    11.8894
_cell_length_b    10.2181
_cell_length_c    17.5044
_cell_angle_alpha  90.000
_cell_angle_beta   97.991
_cell_angle_gamma  90.000
 
_shelx_F_squared_multiplier     1.000
 
loop_
 _refln_index_h
 _refln_index_k
 _refln_index_l
 _refln_F_squared_calc
 _refln_F_squared_meas
 _refln_F_squared_sigma
 _refln_observed_status
   2   0   0    49626.74    46398.30    427.60 o
   3   0   0    10583.71    11193.14    101.15 o
   4   0   0    16497.07    15786.04    152.45 o
   5   0   0       35.54       22.10      1.32 o
   6   0   0      366.68      429.77      6.70 o
   7   0   0      451.76      448.36      8.02 o
   8   0   0     2322.72     2146.41     32.46 o
   9   0   0      206.08      201.98      8.16 o
  10   0   0      702.28      703.42     17.08 o
  11   0   0       28.78       29.92      5.04 o
  12   0   0      720.72      726.01     23.29 o
  13   0   0      503.41      587.56     24.20 o
  14   0   0      221.41      198.53     14.09 o
   1   1   0      131.31      107.22      2.23 o
   2   1   0       68.61       48.70      1.04 o
   3   1   0     1028.68     1017.67      7.10 o
   4   1   0     3850.50     4161.22     28.24 o
   5   1   0      266.07      240.76      3.13 o
   6   1   0      215.63      234.96      3.25 o
   7   1   0      177.23      175.92      2.66 o
   8   1   0      312.76      332.87      5.20 o
   9   1   0        7.71        5.81      2.22 o
  10   1   0      101.50       87.99      4.31 o
  11   1   0        0.86       -1.08      2.62 o
  12   1   0       88.12       77.43      5.46 o
  13   1   0       17.03       10.12      3.95 o
   0   2   0     3490.75     3513.30     43.33 o
   1   2   0     7126.02     7447.95     59.70 o
   2   2   0     1033.93     1154.62      8.62 o
   3   2   0     1742.23     1743.72     11.65 o
   4   2   0      490.06      494.18      4.26 o
   5   2   0        0.35        1.00      0.71 o
   6   2   0       97.88       92.07      2.22 o
   7   2   0       11.25       13.54      1.13 o
   8   2   0      635.61      622.78      7.06 o
   9   2   0      516.79      494.68      6.38 o
  10   2   0      377.81      369.69      8.16 o
  11   2   0       55.63       54.07      4.59 o
  12   2   0        0.01        2.00      3.11 o
  13   2   0       39.31       35.33      5.47 o
   1   3   0      422.53      392.21      4.37 o
   2   3   0     1667.89     1689.20     14.04 o
   3   3   0      193.18      165.62      2.51 o
   4   3   0     1885.80     1994.36     14.13 o
   5   3   0      252.89      265.79      3.31 o
   6   3   0      142.69      107.27      2.44 o
   7   3   0        0.22       -0.39      0.95 o
   8   3   0     1180.47     1165.17     10.88 o
   9   3   0      407.74      404.98      5.93 o
  10   3   0      715.36      752.88      8.93 o
  11   3   0      372.08      371.61     11.40 o
  12   3   0       83.00       82.06      6.71 o
  13   3   0      297.79      306.84     11.50 o
   0   4   0    16069.04    16015.11    217.01 o
   1   4   0      259.24      254.89      4.70 o
   2   4   0     1534.55     1663.67     15.86 o
   3   4   0      973.37     1016.85     10.28 o
   4   4   0     9015.23     9389.82     67.88 o
   5   4   0       86.18       57.73      1.92 o
   6   4   0      310.28      361.11      5.17 o
   7   4   0     1793.46     1807.15     16.76 o
   8   4   0      865.71      898.34     10.53 o
   9   4   0       32.19       32.97      2.57 o
  10   4   0      154.39      154.20      4.57 o
  11   4   0       22.15       14.44      1.99 o
  12   4   0      286.87      311.91     11.35 o
  13   4   0      169.93      178.82     11.02 o
   1   5   0     4885.12     5023.39     55.82 o
   2   5   0     1395.28     1324.05     13.41 o
   3   5   0       13.89       30.87      1.45 o
   4   5   0        2.88        5.14      1.21 o
   5   5   0       65.13       44.61      1.98 o
   6   5   0     2077.32     1978.68     20.23 o
   7   5   0      298.39      288.50      5.23 o
   8   5   0      355.51      358.31      6.89 o
   9   5   0       55.68       45.82      3.32 o
  10   5   0      280.48      263.36      8.34 o
  11   5   0      230.76      236.39      6.66 o
  12   5   0       71.39       69.53      3.84 o
   0   6   0      152.53      172.26     10.68 o
   1   6   0     1289.12     1313.78     17.95 o
   2   6   0      430.96      474.52      6.73 o
   3   6   0       44.33       45.37      1.80 o
   4   6   0      105.37      101.79      3.10 o
   5   6   0      135.50      143.08      4.29 o
   6   6   0      114.86       90.94      3.66 o
   7   6   0        5.82        2.33      1.56 o
   8   6   0      324.75      310.93      8.18 o
   9   6   0      188.61      168.70      6.46 o
  10   6   0      143.09      151.59      6.17 o
  11   6   0        2.33       -2.20      2.51 o
  12   6   0       97.76      103.59      5.30 o
   1   7   0        0.29        0.37      1.40 o
   2   7   0       84.45       57.10      2.43 o
   3   7   0       65.38       54.76      2.39 o
   4   7   0       67.30       59.93      4.37 o
   5   7   0      410.05      421.71      8.45 o
   6   7   0       89.09       82.77      4.11 o
   7   7   0      103.52      103.99      4.97 o
   8   7   0      215.40      196.06      8.74 o
   9   7   0       60.75       65.92      5.34 o
  10   7   0      109.93      118.39      6.68 o
  11   7   0      108.06      122.34      8.08 o
   0   8   0        8.84        4.59      3.62 o
   1   8   0      732.78      713.50     11.56 o
   2   8   0      148.21      136.05      6.87 o
   3   8   0      221.19      207.30      5.31 o
   4   8   0      306.87      287.05      7.57 o
   5   8   0      393.55      369.09      8.89 o
   6   8   0        0.05       -1.28      3.01 o
   7   8   0       31.27       32.98      4.83 o
   8   8   0       11.04        4.66      2.70 o
   9   8   0       41.91       37.37      4.79 o
  10   8   0       21.05       20.56      5.26 o
   1   9   0      107.49      121.14      8.18 o
   2   9   0      289.06      306.74      8.46 o
   3   9   0      861.79      859.07     16.27 o
   4   9   0      177.39      180.40      9.10 o
   5   9   0       43.39       49.51      4.47 o
   6   9   0      441.73      452.86     12.07 o
   7   9   0      410.26      405.23     18.90 o
   8   9   0       12.85       13.45      4.62 o
   9   9   0      153.89      149.63      8.91 o
   0  10   0        0.41        3.66      7.67 o
   1  10   0       87.99      109.13     10.81 o
   2  10   0      127.59      145.28     14.17 o
   3  10   0       33.24       43.51      5.41 o
   4  10   0        7.65        5.51      5.26 o
   5  10   0       79.75       79.69     13.58 o
   6  10   0      116.91      109.05     10.59 o
   7  10   0      183.59      179.21     12.95 o
   1  11   0        5.11       -1.35      5.92 o
   2  11   0       25.38       17.74      9.45 o
   3  11   0       14.93       20.53      7.80 o
   4  11   0       25.59       16.04      7.50 o
   5  11   0      168.40      169.08     15.24 o
   0  12   0      412.22      439.68     31.27 o
   1  12   0       60.29       41.55      9.82 o
   2  12   0        5.96       -1.76      6.60 o
 -14   1   1      146.23      144.65     16.64 o
 -13   1   1       20.34       33.15      5.34 o
 -12   1   1       47.92       39.46      4.56 o
 -11   1   1      369.92      353.84      9.26 o
 -10   1   1      102.47      101.43      4.60 o
  -9   1   1     1003.35      952.92     13.79 o
  -8   1   1      318.40      313.49      5.70 o
  -7   1   1      277.26      271.99      6.46 o
  -6   1   1      278.05      277.82      4.65 o
  -5   1   1     1735.11     1563.76     12.18 o
  -4   1   1       77.03       88.91      2.33 o
  -3   1   1        7.05       10.24      0.45 o
  -2   1   1      972.80      931.66      6.01 o
  -1   1   1    22127.18    21334.30    228.27 o
   0   1   1     4279.12     3650.82     52.20 o
   1   1   1     8580.57     8731.64     63.63 o
   2   1   1     3222.85     3297.17     21.55 o
   3   1   1     2009.62     2079.82     15.91 o
   4   1   1      176.11      203.74      2.99 o
   5   1   1     1631.40     1814.75     15.38 o
   6   1   1     1127.51     1148.53     10.28 o
   7   1   1     1045.74     1107.54     10.28 o
   8   1   1      335.94      319.85      4.23 o
   9   1   1      775.16      758.55      8.20 o
  10   1   1        1.33        0.52      2.40 o
  11   1   1       16.19       23.57      3.73 o
  12   1   1      602.32      604.75     18.93 o
  13   1   1       62.61       74.09      5.28 o
 -13   2   1      384.16      400.60     14.75 o
 -12   2   1        1.25        1.33      3.35 o
 -11   2   1        2.37        1.30      3.38 o
 -10   2   1       91.40       77.04      4.68 o
  -9   2   1     3815.23     3734.87     40.03 o
  -8   2   1      143.84      160.32      4.11 o
  -7   2   1        0.76        0.35      0.75 o
  -6   2   1       40.55       19.74      1.06 o
  -5   2   1     1830.18     1676.42     11.69 o
  -4   2   1       44.09       51.18      1.75 o
  -3   2   1     3047.54     3251.99     21.51 o
  -2   2   1        1.90       -0.67      0.45 o
  -1   2   1    15575.78    15566.85    124.31 o
   0   2   1      531.54      536.12     12.54 o
   1   2   1      312.66      355.87      5.07 o
   2   2   1     3549.23     3540.84     24.24 o
   3   2   1     2444.15     2429.15     17.05 o
   4   2   1     1327.24     1201.70      9.35 o
   5   2   1      172.33      179.25      2.63 o
   6   2   1      393.29      396.06      4.60 o
   7   2   1      532.68      486.71      5.97 o
   8   2   1     1347.44     1266.04     12.26 o
   9   2   1      900.71      906.49     10.25 o
  10   2   1        0.09       -2.00      1.33 o
  11   2   1      867.07      916.04     16.50 o
  12   2   1      797.74      833.44     16.08 o
  13   2   1       31.70       29.12      6.18 o
 -13   3   1       92.00       83.26      8.09 o
 -12   3   1       95.59       82.30      6.39 o
 -11   3   1       66.98       82.76      6.09 o
 -10   3   1     1179.12     1112.74     17.61 o
  -9   3   1      371.31      346.88      7.46 o
  -8   3   1     1090.19     1051.26     10.49 o
  -7   3   1      686.56      654.82      7.21 o
  -6   3   1       68.42       68.89      1.81 o
  -5   3   1       52.46       60.01      1.45 o
  -4   3   1       83.99       74.47      1.89 o
  -3   3   1      494.28      438.63      4.43 o
  -2   3   1     2240.15     2363.71     20.13 o
  -1   3   1     1112.51     1115.13     11.48 o
   0   3   1     4020.71     3854.72     36.22 o
   1   3   1      295.01      276.81      4.14 o
   2   3   1        1.14        1.07      0.82 o
   3   3   1      124.00      131.44      2.55 o
   4   3   1       17.00       11.48      0.90 o
   5   3   1      159.93      139.89      2.52 o
   6   3   1        4.02        4.85      1.06 o
   7   3   1     1578.86     1591.65     13.85 o
   8   3   1       81.38       81.60      2.58 o
   9   3   1     2297.94     2248.72     20.03 o
  10   3   1      158.89      169.43      4.92 o
  11   3   1      281.63      273.00      7.46 o
  12   3   1      439.16      463.94     13.67 o
  13   3   1       10.33       20.92      4.93 o
 -13   4   1       69.16       52.74      7.11 o
 -12   4   1      365.55      377.38     15.01 o
 -11   4   1       93.04       87.15      4.55 o
 -10   4   1      649.88      670.27      9.70 o
  -9   4   1       23.71       22.72      2.25 o
  -8   4   1      521.07      484.85      6.87 o
  -7   4   1     1767.18     1690.59     15.03 o
  -6   4   1      280.26      300.53      4.42 o
  -5   4   1      176.21      178.40      3.83 o
  -4   4   1      416.48      427.48      5.38 o
  -3   4   1     1863.76     1893.88     17.17 o
  -2   4   1      117.73      113.00      2.80 o
  -1   4   1      176.41      188.98      3.82 o
   0   4   1      870.55      866.17     11.83 o
   1   4   1      324.69      343.30      4.98 o
   2   4   1     1750.69     1785.65     17.19 o
   3   4   1      406.76      431.60      5.11 o
   4   4   1      592.31      599.08      6.21 o
   5   4   1       24.90       14.21      1.02 o
   6   4   1     1582.22     1593.72     14.67 o
   7   4   1        1.31       -1.21      1.27 o
   8   4   1     1219.19     1180.87     13.87 o
   9   4   1       87.99       91.58      3.14 o
  10   4   1        4.08        1.12      1.73 o
  11   4   1       35.34       37.52      2.78 o
  12   4   1      269.68      279.03      6.62 o
  13   4   1      128.21      133.18     10.02 o
 -12   5   1       11.79       18.37      5.99 o
 -11   5   1       29.02       40.45      3.37 o
 -10   5   1      145.46      150.75      5.05 o
  -9   5   1      710.49      658.45     10.91 o
  -8   5   1      361.96      348.33      6.71 o
  -7   5   1      389.18      386.00      6.14 o
  -6   5   1      437.26      441.53      6.50 o
  -5   5   1     2250.09     2410.19     23.02 o
  -4   5   1        3.60        2.06      1.12 o
  -3   5   1     4920.88     5172.93     42.82 o
  -2   5   1      120.35      131.19      2.85 o
  -1   5   1      693.52      665.47     10.06 o
   0   5   1      652.72      710.75     10.72 o
   1   5   1      214.11      171.10      5.27 o
   2   5   1        0.32        0.38      1.20 o
   3   5   1     2276.58     2415.22     21.64 o
   4   5   1       50.28       67.47      1.63 o
   5   5   1       18.14       17.33      1.53 o
   6   5   1     1395.24     1324.20     14.74 o
   7   5   1        9.16        7.09      1.81 o
   8   5   1      109.27      108.17      3.84 o
   9   5   1      268.14      265.54      6.29 o
  10   5   1      246.15      253.52      7.06 o
  11   5   1       17.79       22.51      3.11 o
  12   5   1        9.39        3.60      2.49 o
 -12   6   1        3.05        3.25      3.46 o
 -11   6   1        1.73       -2.36      2.65 o
 -10   6   1        4.50        0.19      2.59 o
  -9   6   1      534.71      513.60     10.93 o
  -8   6   1      449.96      446.67      9.78 o
  -7   6   1      137.90      126.43      4.72 o
  -6   6   1      373.50      370.67      6.47 o
  -5   6   1        0.92        0.75      1.40 o
  -4   6   1        0.95        1.22      1.25 o
  -3   6   1       34.90       37.39      2.23 o
  -2   6   1      108.77      131.73      3.46 o
  -1   6   1      201.96      194.90     10.63 o
   0   6   1       25.16       31.74      3.79 o
   1   6   1       35.08       31.17      2.92 o
   2   6   1        0.47        5.94      3.15 o
   3   6   1      188.11      202.21      4.13 o
   4   6   1      143.28      141.39      3.81 o
   5   6   1      375.84      362.88      9.51 o
   6   6   1      223.38      217.36      5.01 o
   7   6   1      251.81      248.31      6.55 o
   8   6   1      181.86      165.83      6.28 o
   9   6   1        3.26        2.57      2.73 o
  10   6   1       45.93       48.15      5.71 o
  11   6   1        0.91        3.87      2.80 o
  12   6   1       53.79       63.66      4.72 o
 -11   7   1      241.48      283.04     10.40 o
 -10   7   1      185.65      179.95     11.83 o
  -9   7   1       64.24       61.65      6.51 o
  -8   7   1       43.93       50.73      4.08 o
  -7   7   1      386.41      384.24      9.14 o
  -6   7   1      908.77      871.67     13.49 o
  -5   7   1      660.34      664.67      9.94 o
  -4   7   1       65.61       63.57      3.05 o
  -3   7   1     2282.02     2288.63     25.24 o
  -2   7   1      584.55      546.80      8.27 o
  -1   7   1      242.03      214.70      5.37 o
   0   7   1        4.76        6.49      2.01 o
   1   7   1      611.61      556.73     10.26 o
   2   7   1     2328.65     2356.75     31.35 o
   3   7   1      525.38      515.39      8.49 o
   4   7   1     1284.58     1288.00     16.26 o
   5   7   1     1372.95     1274.95     17.34 o
   6   7   1      158.61      155.39      5.26 o
   7   7   1       82.79       71.68      4.51 o
   8   7   1        0.02       -1.75      4.14 o
   9   7   1       73.14       62.96      6.01 o
  10   7   1      407.22      416.31     10.65 o
  11   7   1      165.54      195.98      9.17 o
 -10   8   1        9.22       10.49      4.11 o
  -9   8   1       32.50       32.51      4.15 o
  -8   8   1       83.47       84.27      5.39 o
  -7   8   1      398.06      401.17     10.56 o
  -6   8   1      512.77      489.02     13.46 o
  -5   8   1      543.25      569.44     11.35 o
  -4   8   1      126.44      123.84      4.49 o
  -3   8   1       47.57       61.66      2.77 o
  -2   8   1      384.62      394.66      6.63 o
  -1   8   1      756.14      763.01     10.80 o
   0   8   1      202.42      208.36      5.31 o
   1   8   1      287.24      296.24      7.64 o
   2   8   1      730.86      700.61     14.20 o
   3   8   1       18.23       20.04      3.61 o
   4   8   1      216.87      199.49      5.75 o
   5   8   1       39.46       29.94      3.11 o
   6   8   1      186.67      184.72      6.01 o
   7   8   1       15.17       18.01      3.12 o
   8   8   1      204.87      182.57      8.11 o
   9   8   1       70.91       67.22      5.83 o
  10   8   1       99.08      116.87      7.30 o
  -9   9   1       65.20       78.39      7.02 o
  -8   9   1      122.85      138.10      8.26 o
  -7   9   1        0.06        7.44      3.24 o
  -6   9   1        4.53        6.28      3.21 o
  -5   9   1      141.82      121.36      6.14 o
  -4   9   1       50.37       56.63      5.30 o
  -3   9   1       83.94       76.79      3.56 o
  -2   9   1        5.73       12.04      3.64 o
  -1   9   1     1300.23     1272.11     20.81 o
   0   9   1      266.97      258.71      8.61 o
   1   9   1     1654.73     1627.09     31.38 o
   2   9   1        9.81        2.92      2.85 o
   3   9   1      241.21      225.32      7.02 o
   4   9   1      879.85      859.40     17.03 o
   5   9   1       15.93       11.74      2.87 o
   6   9   1       91.16       91.44      6.32 o
   7   9   1      136.05      130.80     17.30 o
   8   9   1        0.15       -1.33      3.40 o
   9   9   1       13.92       20.22      4.55 o
  -8  10   1      115.17      110.58     11.36 o
  -7  10   1        5.54        0.00      5.61 o
  -6  10   1       60.44       36.94      7.81 o
  -5  10   1       45.29       44.24      6.50 o
  -4  10   1        4.60       10.74      4.66 o
  -3  10   1       52.29       58.42      8.92 o
  -2  10   1        2.42       -3.60      4.87 o
  -1  10   1      389.49      388.06     18.49 o
   0  10   1       35.60       37.78      7.98 o
   1  10   1        0.02       -6.21      4.55 o
   2  10   1      199.02      191.51     13.47 o
   3  10   1      108.84      123.15     14.64 o
   4  10   1      338.33      342.38     10.05 o
   5  10   1      161.08      183.98     10.75 o
   6  10   1       32.92       19.25      4.47 o
   7  10   1      235.98      265.99     11.88 o
  -6  11   1       26.45       31.23      8.06 o
  -5  11   1       32.08       32.39     12.17 o
  -4  11   1        2.70        8.06      9.97 o
  -3  11   1      155.07      186.27     10.10 o
  -2  11   1      113.02       90.67     11.12 o
  -1  11   1       35.95       27.56     14.12 o
   0  11   1      194.38      195.88     23.09 o
   1  11   1       24.81       27.84      7.91 o
   2  11   1        3.22        1.64      6.47 o
   3  11   1      122.55      129.13     12.85 o
   4  11   1        5.89        9.70      7.50 o
   5  11   1       22.49       21.99      7.51 o
  -2  12   1       30.63       38.83     11.19 o
  -1  12   1      112.79      131.12     13.58 o
   0  12   1        5.49       16.99     14.12 o
   1  12   1        1.55       -2.76      6.65 o
   2  12   1        8.46       10.32      7.54 o
 -14   0   2        0.03        5.85      6.32 o
 -13   0   2       62.51       72.08      9.36 o
 -12   0   2      834.38      842.44     25.70 o
 -11   0   2      463.25      431.86     16.63 o
 -10   0   2       87.94       78.02      7.49 o
  -9   0   2     1190.83     1177.14     19.58 o
  -8   0   2        0.89       -2.72      1.81 o
  -7   0   2       25.56       28.53      2.75 o
  -6   0   2       38.88       19.34      2.18 o
  -5   0   2       62.04       87.21      3.09 o
  -4   0   2      779.42      806.62     10.86 o
  -3   0   2     2497.53     2649.34     29.29 o
  -2   0   2       11.71       11.56      1.12 o
  -1   0   2     3352.62     3255.62     66.88 o
   0   0   2     4222.03     3891.69     97.23 o
   1   0   2     4772.68     4883.62     59.04 o
   2   0   2    26466.80    26660.41    280.64 o
   3   0   2     2048.79     2030.32     25.94 o
   4   0   2     2696.35     2804.86     35.45 o
   5   0   2     1854.61     2073.37     36.63 o
   6   0   2     1252.15     1259.16     16.54 o
   7   0   2      333.72      358.66      6.96 o
   8   0   2      108.06      109.83      3.96 o
   9   0   2      610.19      622.13     11.54 o
  10   0   2       17.65        8.37      2.16 o
  11   0   2      794.00      731.25     18.89 o
  12   0   2      626.12      588.07     20.93 o
  13   0   2      458.79      420.10     19.74 o
 -14   1   2        8.89       12.70      4.78 o
 -13   1   2      177.55      188.38      9.10 o
 -12   1   2      188.81      197.37      8.75 o
 -11   1   2      115.72      109.67      7.65 o
 -10   1   2     1045.62     1040.46     20.88 o
  -9   1   2      162.79      156.73      5.60 o
  -8   1   2       79.99       77.12      3.31 o
  -7   1   2     3144.35     3448.78     36.35 o
  -6   1   2       51.80       27.50      1.80 o
  -5   1   2     4126.48     3989.85     32.88 o
  -4   1   2     6190.16     6434.34     41.85 o
  -3   1   2      410.16      417.75      3.43 o
  -2   1   2     2141.24     2213.52     15.94 o
  -1   1   2     4030.54     3987.36     34.39 o
   0   1   2      794.26      785.88      7.14 o
   1   1   2     3368.61     3186.08     23.70 o
   2   1   2     1513.01     1416.87     11.83 o
   3   1   2    24292.25    24078.82    186.75 o
   4   1   2     1097.78     1049.72     10.74 o
   5   1   2     2665.08     2914.15     23.71 o
   6   1   2     3505.52     3764.09     30.30 o
   7   1   2     1780.97     1525.87     14.16 o
   8   1   2      401.26      393.74      5.04 o
   9   1   2       30.82       37.02      1.94 o
  10   1   2     1341.08     1420.57     20.14 o
  11   1   2     1366.71     1332.85     16.41 o
  12   1   2        5.06        2.54      3.53 o
  13   1   2       58.11       52.85      4.87 o
 -13   2   2        0.15        1.70      4.58 o
 -12   2   2        2.10       -0.84      3.82 o
 -11   2   2      332.09      280.00     11.30 o
 -10   2   2      262.03      250.22      7.47 o
  -9   2   2      328.94      300.63     14.47 o
  -8   2   2      535.01      516.30      8.78 o
  -7   2   2      562.07      572.86      6.59 o
  -6   2   2      150.75      205.87      2.92 o
  -5   2   2      161.71      138.49      2.08 o
  -4   2   2      911.70      843.62      6.67 o
  -3   2   2     4476.12     4518.75     31.71 o
  -2   2   2     2262.55     2285.46     19.14 o
  -1   2   2     3300.22     3371.02     26.02 o
   0   2   2     1850.95     1843.77     18.06 o
   1   2   2     1266.84     1234.79     10.45 o
   2   2   2     2440.37     2412.39     19.47 o
   3   2   2      236.31      300.97      3.44 o
   4   2   2      787.85      870.82      8.00 o
   5   2   2     4350.41     4437.55     31.87 o
   6   2   2     2121.78     2267.49     18.46 o
   7   2   2     1172.94     1182.43     11.08 o
   8   2   2      982.76      964.59     10.21 o
   9   2   2        8.09       10.64      1.96 o
  10   2   2      356.11      343.50      5.43 o
  11   2   2       11.26       11.87      1.72 o
  12   2   2        1.13       -0.66      3.25 o
  13   2   2       13.71       18.09      4.68 o
 -13   3   2       17.65       23.90      5.98 o
 -12   3   2        4.98        8.65      4.61 o
 -11   3   2      422.86      395.44     13.31 o
 -10   3   2     1502.03     1407.55     20.69 o
  -9   3   2      412.80      368.34     12.07 o
  -8   3   2      169.30      172.85      3.17 o
  -7   3   2       11.36       12.68      1.15 o
  -6   3   2     2407.85     2401.06     17.72 o
  -5   3   2       31.25       37.57      1.31 o
  -4   3   2      948.63      972.72      8.58 o
  -3   3   2      170.54      164.98      3.25 o
  -2   3   2      771.10      805.93     13.41 o
  -1   3   2    10229.35    10172.07     85.49 o
   0   3   2      542.10      559.91      7.62 o
   1   3   2      142.30      163.46      3.18 o
   2   3   2     2807.01     2841.55     22.82 o
   3   3   2     6094.12     6310.58     46.35 o
   4   3   2        4.24        2.01      0.73 o
   5   3   2       96.78      156.52      2.77 o
   6   3   2      493.01      455.50      5.60 o
   7   3   2     1806.09     1752.47     16.08 o
   8   3   2       55.24       54.33      2.46 o
   9   3   2      254.53      253.75      4.73 o
  10   3   2      573.77      572.00      8.09 o
  11   3   2      321.08      309.44      6.11 o
  12   3   2        1.81       -2.25      1.90 o
  13   3   2       66.99       77.28      7.00 o
 -13   4   2       93.03      102.50      8.58 o
 -12   4   2       46.24       40.27      6.28 o
 -11   4   2      188.92      209.48      9.94 o
 -10   4   2      166.70      172.21      4.71 o
  -9   4   2       11.08       13.56      1.66 o
  -8   4   2      891.79      873.92      9.25 o
  -7   4   2      146.71      169.53      3.95 o
  -6   4   2      583.55      550.09      6.39 o
  -5   4   2      809.71      915.03      9.93 o
  -4   4   2     2728.24     2976.78     27.38 o
  -3   4   2     1749.85     1946.16     18.54 o
  -2   4   2     3129.09     3297.66     27.41 o
  -1   4   2      733.50      750.68      7.94 o
   0   4   2      232.04      259.24     15.17 o
   1   4   2     3498.66     3720.20     38.25 o
   2   4   2      758.88      793.09      8.83 o
   3   4   2      534.46      637.31      6.79 o
   4   4   2     2293.61     2330.07     18.69 o
   5   4   2      151.22      166.05      2.84 o
   6   4   2       23.84       17.32      1.50 o
   7   4   2      628.50      638.65      7.69 o
   8   4   2        0.18       -1.37      1.40 o
   9   4   2      837.42      835.11     10.31 o
  10   4   2      499.73      522.13      9.01 o
  11   4   2       49.91       49.36      3.69 o
  12   4   2       63.30       76.08      5.75 o
 -12   5   2       75.98       83.35      9.46 o
 -11   5   2      583.77      576.23      9.70 o
 -10   5   2      130.64      137.89      4.89 o
  -9   5   2      616.18      629.38     10.45 o
  -8   5   2      151.91      149.88      4.48 o
  -7   5   2        1.02       -0.32      1.37 o
  -6   5   2      332.97      338.23      5.97 o
  -5   5   2      199.06      220.29      4.47 o
  -4   5   2      939.33      936.63     10.80 o
  -3   5   2       53.77       74.29      2.40 o
  -2   5   2      162.07      159.79      2.80 o
  -1   5   2       74.54      101.30      2.83 o
   0   5   2      636.05      606.33      9.66 o
   1   5   2     2406.99     2490.74     26.52 o
   2   5   2       77.65       80.47      3.04 o
   3   5   2     4063.26     4270.83     36.41 o
   4   5   2      243.77      237.26      3.75 o
   5   5   2      125.83      142.12      4.11 o
   6   5   2      630.72      623.22      8.43 o
   7   5   2      283.55      280.32      4.96 o
   8   5   2     1163.34     1122.41     12.53 o
   9   5   2       18.28       25.33      2.35 o
  10   5   2      233.43      229.19      6.90 o
  11   5   2       71.54       66.92      4.52 o
  12   5   2        3.88        0.05      2.53 o
 -12   6   2      137.05      162.49      7.65 o
 -11   6   2      273.39      292.00      9.40 o
 -10   6   2      175.43      193.97      8.11 o
  -9   6   2      114.21      111.48      6.41 o
  -8   6   2      562.18      550.70     11.95 o
  -7   6   2     1623.19     1599.44     18.69 o
  -6   6   2      129.91      136.43      7.77 o
  -5   6   2      346.49      368.29      7.07 o
  -4   6   2     1568.51     1519.73     22.88 o
  -3   6   2      709.20      587.70      6.97 o
  -2   6   2     1737.23     1783.15     17.06 o
  -1   6   2      178.52      201.16      3.70 o
   0   6   2     2868.74     2874.47     34.33 o
   1   6   2     8047.27     8232.28     81.09 o
   2   6   2     1104.22      985.09     16.17 o
   3   6   2     2650.31     2718.16     27.80 o
   4   6   2      931.43      855.76     10.33 o
   5   6   2     1864.53     1802.43     16.07 o
   6   6   2      373.56      350.77      5.82 o
   7   6   2      234.32      240.48      6.53 o
   8   6   2      163.60      144.83      5.95 o
   9   6   2      671.16      738.56     14.11 o
  10   6   2      182.63      172.49      6.90 o
  11   6   2       64.60       70.23      4.97 o
 -11   7   2        9.59        7.86      3.61 o
 -10   7   2       15.21        3.05      3.35 o
  -9   7   2      732.88      717.62     14.89 o
  -8   7   2       35.96       40.53      4.11 o
  -7   7   2      265.26      246.56      6.96 o
  -6   7   2      664.71      651.25     11.60 o
  -5   7   2       10.03        9.84      2.15 o
  -4   7   2       95.87       82.21      3.51 o
  -3   7   2      304.94      288.03      6.16 o
  -2   7   2       90.68       87.39      2.75 o
  -1   7   2        7.42        7.91      1.94 o
   0   7   2      479.16      442.38      8.86 o
   1   7   2        0.38       -0.36      1.52 o
   2   7   2      168.37      163.57      5.46 o
   3   7   2        1.59        3.72      1.71 o
   4   7   2      152.10      133.63      5.01 o
   5   7   2      247.21      248.01      6.38 o
   6   7   2      134.45      136.87      4.99 o
   7   7   2       17.01       19.48      3.30 o
   8   7   2        8.88        8.16      2.77 o
   9   7   2        0.01        0.94      2.83 o
  10   7   2        1.17       -2.86      2.81 o
  11   7   2        2.10        2.50      3.16 o
 -10   8   2        2.04        0.54      4.39 o
  -9   8   2        9.84        8.70      3.21 o
  -8   8   2        0.03       -3.90      2.63 o
  -7   8   2        0.14        1.85      2.88 o
  -6   8   2       83.10      110.45      4.90 o
  -5   8   2      290.61      270.95      6.97 o
  -4   8   2       39.03       49.00      3.22 o
  -3   8   2      206.76      229.32      5.04 o
  -2   8   2      120.61      114.19      3.41 o
  -1   8   2       44.51       47.20      2.89 o
   0   8   2        0.05       -3.51      2.34 o
   1   8   2      403.04      410.10      9.20 o
   2   8   2        0.00       -2.29      2.58 o
   3   8   2      389.44      378.22      7.47 o
   4   8   2      513.63      492.02      8.14 o
   5   8   2        9.88       22.07      2.87 o
   6   8   2       15.73       18.84      2.79 o
   7   8   2       62.26       65.33      6.51 o
   8   8   2       54.55       57.60      5.52 o
   9   8   2      206.29      205.42      8.98 o
  10   8   2      147.12      138.95      7.86 o
  -9   9   2       11.76       14.55      4.60 o
  -8   9   2       15.38       15.27      3.85 o
  -7   9   2       12.76       16.40      3.69 o
  -6   9   2      364.45      420.45     12.40 o
  -5   9   2      147.68      158.32      5.61 o
  -4   9   2       18.26       23.98      3.23 o
  -3   9   2       15.00       11.62      2.72 o
  -2   9   2        8.91        2.16      2.56 o
  -1   9   2       20.73       15.32      9.23 o
   0   9   2       10.55        7.41      2.96 o
   1   9   2       28.03       17.35      3.74 o
   2   9   2      700.50      659.53     14.47 o
   3   9   2      193.46      185.22      6.53 o
   4   9   2      404.79      415.15      9.08 o
   5   9   2      147.64      145.25      6.16 o
   6   9   2      348.30      345.33     11.08 o
   7   9   2       57.18       49.55      5.55 o
   8   9   2       27.14       20.77      4.59 o
   9   9   2       11.91       12.72      4.17 o
  -8  10   2       14.30       12.91      6.34 o
  -7  10   2      224.29      223.28     13.93 o
  -6  10   2      165.68      200.70     19.37 o
  -5  10   2       33.07       39.23      7.99 o
  -4  10   2       88.95      102.36     12.39 o
  -3  10   2      494.70      544.62     16.42 o
  -2  10   2       37.18       32.12      7.72 o
  -1  10   2      625.51      625.29     25.31 o
   0  10   2        1.29       -6.56      4.37 o
   1  10   2       14.85       17.37      6.29 o
   2  10   2       72.30       81.84      6.76 o
   3  10   2      177.88      163.20      6.39 o
   4  10   2        7.36       12.10      3.57 o
   5  10   2      121.09      135.57      7.53 o
   6  10   2       37.10       37.24      5.21 o
   7  10   2       16.96       16.52      4.52 o
  -5  11   2      285.25      304.44     25.26 o
  -4  11   2       95.73       99.93      9.34 o
  -3  11   2        0.46        3.61      4.73 o
  -2  11   2      341.84      415.33     31.44 o
  -1  11   2      468.42      501.57     31.64 o
   0  11   2      245.21      247.61     20.62 o
   1  11   2       19.41       12.61      7.22 o
   2  11   2      434.33      426.74     29.34 o
   3  11   2      446.33      482.28     36.99 o
   4  11   2       74.78       72.03      8.26 o
   5  11   2       15.51        6.93      6.25 o
  -1  12   2       46.64       41.11      9.56 o
   0  12   2        1.52        4.22      8.16 o
   1  12   2        2.96        3.13      7.13 o
 -14   1   3      113.01      126.83      8.09 o
 -13   1   3      519.03      512.15     14.11 o
 -12   1   3       64.40       61.84      5.85 o
 -11   1   3      213.88      213.23     10.10 o
 -10   1   3      835.48      830.94     16.08 o
  -9   1   3      458.45      408.31      9.95 o
  -8   1   3      713.08      736.91     11.20 o
  -7   1   3     1019.44     1005.49     11.60 o
  -6   1   3     6235.59     6031.37     49.09 o
  -5   1   3       10.88       17.80      1.08 o
  -4   1   3      165.65      168.60      3.39 o
  -3   1   3     2325.20     2300.48     17.48 o
  -2   1   3    11678.90    11505.65     99.12 o
  -1   1   3      475.65      490.66     11.43 o
   0   1   3     3423.41     3500.05     27.41 o
   1   1   3      274.79      252.74      3.47 o
   2   1   3     4524.55     4628.75     35.83 o
   3   1   3     1764.53     2017.73     18.72 o
   4   1   3     1919.12     2080.72     18.39 o
   5   1   3       21.82       25.85      1.81 o
   6   1   3     3891.65     3854.10     31.21 o
   7   1   3       40.36       36.78      1.97 o
   8   1   3      426.84      399.08      6.20 o
   9   1   3      539.30      552.75      7.52 o
  10   1   3      185.49      183.25      4.47 o
  11   1   3      195.74      192.52      5.22 o
  12   1   3      192.79      208.50      4.66 o
  13   1   3        6.16        7.22      4.00 o
 -13   2   3       55.56       66.38      7.35 o
 -12   2   3        3.21       -1.06      3.94 o
 -11   2   3      692.52      689.07     17.80 o
 -10   2   3        3.33        1.36      2.77 o
  -9   2   3      229.23      216.21      7.09 o
  -8   2   3      314.43      321.06      7.32 o
  -7   2   3      204.97      221.08      4.84 o
  -6   2   3      154.29      163.98      2.67 o
  -5   2   3      784.34      751.77      6.26 o
  -4   2   3     1136.83     1162.81      9.15 o
  -3   2   3       17.00       14.75      1.38 o
  -2   2   3     2699.26     2811.63     28.21 o
  -1   2   3      434.46      437.67      4.61 o
   0   2   3     1193.02     1181.88     11.56 o
   1   2   3    12971.32    13478.18     96.91 o
   2   2   3     6009.81     6359.04     49.14 o
   3   2   3      448.15      472.94      5.00 o
   4   2   3      426.11      479.54      5.82 o
   5   2   3        2.64        2.87      0.92 o
   6   2   3       48.76       45.44      1.83 o
   7   2   3        1.65        0.63      1.17 o
   8   2   3      199.99      188.23      3.96 o
   9   2   3      218.57      215.79      5.43 o
  10   2   3      127.56      116.89      3.76 o
  11   2   3      112.85      120.61      4.13 o
  12   2   3       13.13       13.12      2.08 o
  13   2   3        4.09        2.98      4.26 o
 -13   3   3       89.51      101.48      8.48 o
 -12   3   3        0.57        4.67      6.81 o
 -11   3   3        0.01        0.15      3.91 o
 -10   3   3      762.01      773.29     14.98 o
  -9   3   3      113.20      109.51      8.10 o
  -8   3   3      120.36      118.54      3.96 o
  -7   3   3       17.65       10.65      1.11 o
  -6   3   3     2053.10     2209.63     16.46 o
  -5   3   3       15.96       19.26      1.75 o
  -4   3   3     7003.02     7515.29     54.75 o
  -3   3   3      127.30      114.16      2.38 o
  -2   3   3     1733.53     1862.50     15.19 o
  -1   3   3       48.99       63.64      1.51 o
   0   3   3       40.31       39.68      1.52 o
   1   3   3     1592.83     1535.17     14.86 o
   2   3   3     5638.59     5951.59     55.38 o
   3   3   3      514.68      626.11      6.74 o
   4   3   3      964.37      996.83      8.50 o
   5   3   3      579.73      588.27      6.18 o
   6   3   3       28.26       37.81      1.88 o
   7   3   3      109.04      103.97      3.35 o
   8   3   3      126.54      121.15      3.81 o
   9   3   3       80.96       82.20      3.15 o
  10   3   3       29.75       31.98      3.13 o
  11   3   3        9.28        9.75      2.42 o
  12   3   3        0.21        0.27      2.45 o
  13   3   3       77.45       83.81      5.35 o
 -13   4   3       40.16       35.54      6.28 o
 -12   4   3        0.10        2.31      4.24 o
 -11   4   3       24.23       29.26      5.41 o
 -10   4   3      139.83      138.51      7.78 o
  -9   4   3        8.10        5.29      1.41 o
  -8   4   3      850.26      850.79      9.35 o
  -7   4   3     2803.43     2863.16     24.31 o
  -6   4   3        5.13       10.77      1.50 o
  -5   4   3      223.57      182.87      3.84 o
  -4   4   3     2507.26     2474.46     24.82 o
  -3   4   3     3627.37     3951.82     32.91 o
  -2   4   3     2387.01     2483.46     22.46 o
  -1   4   3        0.45       -0.11      0.84 o
   0   4   3     8454.66     8537.78    103.24 o
   1   4   3     1243.65     1123.64     15.26 o
   2   4   3     1338.71     1406.55     12.50 o
   3   4   3      192.13      129.45      2.55 o
   4   4   3     1488.77     1421.92     12.06 o
   5   4   3     1665.79     1699.01     13.55 o
   6   4   3      225.77      214.14      3.83 o
   7   4   3        0.19        2.25      1.25 o
   8   4   3     1640.75     1562.36     16.16 o
   9   4   3     1535.41     1528.47     16.25 o
  10   4   3        0.02        1.27      2.25 o
  11   4   3        9.46        7.81      2.71 o
  12   4   3      516.29      528.36     10.76 o
 -12   5   3       19.05        4.99      6.11 o
 -11   5   3        0.13       -1.11      2.26 o
 -10   5   3      117.27      118.08      4.88 o
  -9   5   3      596.79      566.83      9.50 o
  -8   5   3       35.82       33.85      2.71 o
  -7   5   3      747.24      697.06      9.87 o
  -6   5   3     1447.92     1467.44     16.87 o
  -5   5   3       64.17       46.24      2.67 o
  -4   5   3       20.61       10.26      1.49 o
  -3   5   3      399.59      371.43      4.93 o
  -2   5   3       58.22       35.79      1.61 o
  -1   5   3      269.80      244.03      4.57 o
   0   5   3      433.02      444.38      8.33 o
   1   5   3       16.80       16.87      3.87 o
   2   5   3       45.15       35.53      2.01 o
   3   5   3       78.19       95.92      2.34 o
   4   5   3     1663.70     1846.00     15.83 o
   5   5   3        1.29        0.29      1.14 o
   6   5   3      215.05      218.17      4.75 o
   7   5   3       25.18       31.33      2.19 o
   8   5   3     1679.53     1616.32     17.65 o
   9   5   3      530.19      530.40      9.22 o
  10   5   3      188.99      177.29      6.26 o
  11   5   3       89.72      101.01      5.20 o
  12   5   3       40.86       54.78      4.97 o
 -12   6   3      323.04      350.43     11.37 o
 -11   6   3        3.73        3.54      3.61 o
 -10   6   3        2.34        1.75      3.19 o
  -9   6   3       29.52       27.64      3.80 o
  -8   6   3        2.17        0.91      2.33 o
  -7   6   3        0.04       -2.55      1.78 o
  -6   6   3       76.78       72.93      4.07 o
  -5   6   3       17.39       24.73      2.21 o
  -4   6   3      144.42      157.53      4.14 o
  -3   6   3      841.87      865.13      9.32 o
  -2   6   3      168.38      154.55      3.64 o
  -1   6   3     1312.63     1293.15     15.53 o
   0   6   3      236.92      261.60      6.33 o
   1   6   3       46.80       52.46      3.41 o
   2   6   3      861.39      914.57     13.84 o
   3   6   3      110.17      136.49      3.97 o
   4   6   3       26.75       22.32      1.95 o
   5   6   3      372.62      381.55      5.33 o
   6   6   3       51.68       42.79      2.27 o
   7   6   3       64.02       64.08      3.08 o
   8   6   3        8.93        3.54      1.79 o
   9   6   3        9.13        2.65      3.65 o
  10   6   3        8.59        5.75      2.96 o
  11   6   3       30.32       31.25      4.12 o
 -11   7   3        5.62        4.18      3.55 o
 -10   7   3        3.99        2.87      3.31 o
  -9   7   3       14.76       14.90      3.57 o
  -8   7   3      120.66      140.91      6.00 o
  -7   7   3       23.52       16.31      3.13 o
  -6   7   3      279.70      258.68      9.46 o
  -5   7   3       15.68        9.21      2.21 o
  -4   7   3      820.99      790.24     11.63 o
  -3   7   3        7.53        6.26      1.40 o
  -2   7   3        8.62       10.93      1.62 o
  -1   7   3      260.70      256.41      5.16 o
   0   7   3      211.02      177.39      5.59 o
   1   7   3       33.59       40.68      3.09 o
   2   7   3       43.16       36.99      3.11 o
   3   7   3      223.16      204.85      5.17 o
   4   7   3      196.56      198.83      4.69 o
   5   7   3       76.88       79.30      2.81 o
   6   7   3        0.24        5.61      3.34 o
   7   7   3       36.61       35.03      3.69 o
   8   7   3      541.80      531.55     11.74 o
   9   7   3       81.08       75.29      5.24 o
  10   7   3      109.86      111.18      6.20 o
 -10   8   3        0.94        0.30      3.34 o
  -9   8   3       18.36       24.23      4.00 o
  -8   8   3        2.01        4.85      2.61 o
  -7   8   3      378.89      403.53     10.24 o
  -6   8   3       20.17       14.63      3.06 o
  -5   8   3       42.77       39.63      3.74 o
  -4   8   3      536.79      504.82      9.81 o
  -3   8   3      590.65      586.16     12.90 o
  -2   8   3      385.94      399.88      7.80 o
  -1   8   3       49.98       57.51      5.48 o
   0   8   3     2897.44     2877.75     39.19 o
   1   8   3     1455.32     1390.19     20.42 o
   2   8   3      228.34      231.13      7.81 o
   3   8   3      529.55      516.62      9.36 o
   4   8   3      989.77      945.09     12.75 o
   5   8   3     1069.23     1045.49     13.65 o
   6   8   3        1.75        5.15      3.14 o
   7   8   3      334.40      321.01     10.79 o
   8   8   3      199.72      227.18     14.24 o
   9   8   3      194.69      200.42      9.20 o
  10   8   3        5.12       10.54      3.72 o
  -9   9   3        7.60        2.41      3.92 o
  -8   9   3       74.84       75.51      9.15 o
  -7   9   3       17.90       16.55      5.27 o
  -6   9   3      279.02      292.67     10.28 o
  -5   9   3      200.45      226.32      7.93 o
  -4   9   3        7.69        1.68      3.04 o
  -3   9   3      124.31      119.83      6.14 o
  -2   9   3       86.57       88.29      5.49 o
  -1   9   3       48.39       43.39      5.44 o
   0   9   3       12.45        9.25      2.99 o
   1   9   3      143.52      150.82      8.30 o
   2   9   3      602.44      630.68     14.23 o
   3   9   3       64.26       62.59      4.35 o
   4   9   3      955.30      918.94     14.60 o
   5   9   3       13.61       14.42      3.68 o
   6   9   3       89.19       67.30      5.93 o
   7   9   3      219.00      204.22     11.79 o
   8   9   3       37.68       38.91      5.31 o
  -7  10   3      357.95      372.16     16.29 o
  -6  10   3        1.90        2.13      4.89 o
  -5  10   3       74.68       84.34      8.58 o
  -4  10   3       41.17       46.21      6.02 o
  -3  10   3      147.20      150.30      9.12 o
  -2  10   3       49.12       64.53     15.73 o
  -1  10   3       34.72       41.43     14.98 o
   0  10   3       12.59        8.69      5.81 o
   1  10   3      152.22      165.21      9.41 o
   2  10   3        9.77       17.95      5.18 o
   3  10   3      249.24      222.34      8.21 o
   4  10   3        6.49       -4.26      2.98 o
   5  10   3        0.14       -3.83      3.13 o
   6  10   3        0.07       -4.40      3.49 o
   7  10   3        0.02       -0.40      3.48 o
  -5  11   3        9.18        6.95      5.71 o
  -4  11   3       12.48       16.69      6.14 o
  -3  11   3      107.37      113.97      8.62 o
  -2  11   3        0.26        6.77      6.82 o
  -1  11   3       78.43       72.54     10.43 o
   0  11   3       28.24       24.16      7.73 o
   1  11   3        6.69       15.34      7.29 o
   2  11   3      121.84      111.07     12.19 o
   3  11   3       20.98       18.36      4.90 o
   4  11   3        3.22       -3.29      3.88 o
   5  11   3       14.21       13.53      5.27 o
  -1  12   3       35.26       27.77      8.75 o
   0  12   3       68.29       62.23     11.16 o
 -14   0   4      308.87      327.96     16.63 o
 -13   0   4        4.69        8.08      5.94 o
 -12   0   4      181.05      175.67     11.37 o
 -11   0   4       57.01       69.26      7.67 o
 -10   0   4      680.75      669.34     20.05 o
  -9   0   4      117.34      119.57      6.29 o
  -8   0   4      324.86      314.48      8.28 o
  -7   0   4     3849.07     3726.37     47.83 o
  -6   0   4      124.54      108.81      3.79 o
  -5   0   4      604.12      608.60      8.10 o
  -4   0   4     1833.08     1705.75     17.18 o
  -3   0   4      494.39      429.38      6.16 o
  -2   0   4    11076.42    10733.84    219.47 o
  -1   0   4    36629.22    35978.18    432.86 o
   0   0   4      623.59      573.12     12.96 o
   1   0   4    17025.85    17700.98    528.05 o
   2   0   4     4508.47     4433.98     77.53 o
   3   0   4    14449.94    15045.27    175.77 o
   4   0   4       29.59       30.91      2.44 o
   5   0   4    18355.54    19618.20    229.13 o
   6   0   4      578.74      525.30     12.40 o
   7   0   4      245.77      291.68      6.80 o
   8   0   4     1625.61     1664.74     22.47 o
   9   0   4        8.35       21.24      3.17 o
  10   0   4       25.73       20.29      3.26 o
  11   0   4      693.05      676.33     19.32 o
  12   0   4      508.90      466.05     11.95 o
  13   0   4     1269.71     1241.34     44.60 o
 -14   1   4       34.69       41.88      6.01 o
 -13   1   4      168.46      147.58      7.96 o
 -12   1   4       23.02       18.70      4.21 o
 -11   1   4      256.49      245.22     11.02 o
 -10   1   4      937.51      906.35     16.90 o
  -9   1   4       75.14       63.18      3.93 o
  -8   1   4      281.39      276.81      6.29 o
  -7   1   4     2121.46     2048.57     19.18 o
  -6   1   4       70.76       74.37      2.32 o
  -5   1   4     1019.15     1054.04      8.94 o
  -4   1   4       94.30       92.66      1.59 o
  -3   1   4        2.62        7.77      0.67 o
  -2   1   4      455.58      516.48      5.78 o
  -1   1   4    26229.42    26896.41    215.70 o
   0   1   4     1857.49     1971.54     17.94 o
   1   1   4    11335.49    11668.52    105.67 o
   2   1   4        7.02       16.37      3.44 o
   3   1   4        2.67        5.41      1.02 o
   4   1   4      925.92      876.29      9.25 o
   5   1   4     1548.26     1597.42     15.31 o
   6   1   4      374.24      338.63      5.41 o
   7   1   4      505.73      574.64      7.34 o
   8   1   4      323.89      314.09      5.64 o
   9   1   4     1345.40     1270.27     14.04 o
  10   1   4       66.27       66.35      3.07 o
  11   1   4       75.55       68.23      3.43 o
  12   1   4        9.22        8.31      2.44 o
  13   1   4       72.72       78.85      6.41 o
 -13   2   4       51.06       58.51      5.91 o
 -12   2   4      202.46      194.01     13.08 o
 -11   2   4       97.12       87.26      6.93 o
 -10   2   4       45.28       45.54      4.33 o
  -9   2   4      261.82      244.51      6.82 o
  -8   2   4      704.31      691.16     11.58 o
  -7   2   4       88.07      108.66      3.25 o
  -6   2   4      840.12      880.05      7.93 o
  -5   2   4      518.43      584.15      5.77 o
  -4   2   4      864.33      937.61      8.07 o
  -3   2   4      421.64      412.22      4.20 o
  -2   2   4     8919.48     9045.84     82.18 o
  -1   2   4     1826.14     1894.86     18.72 o
   0   2   4      287.96      320.96      3.81 o
   1   2   4      164.54      142.90      2.51 o
   2   2   4      320.52      306.88      4.26 o
   3   2   4      367.52      342.69      5.07 o
   4   2   4      544.73      554.07      7.19 o
   5   2   4     1258.11     1276.99     12.98 o
   6   2   4        9.14       18.41      1.66 o
   7   2   4      119.99      115.48      3.13 o
   8   2   4       53.15       40.29      2.27 o
   9   2   4      154.37      143.13      3.82 o
  10   2   4       73.03       70.38      3.43 o
  11   2   4        0.17       -3.10      2.07 o
  12   2   4       36.49       43.27      5.33 o
  13   2   4       34.67       35.25      3.57 o
 -13   3   4      143.18      158.81     11.52 o
 -12   3   4       79.51       81.24      9.42 o
 -11   3   4      233.87      235.80     10.30 o
 -10   3   4      620.93      614.85     12.96 o
  -9   3   4     1352.80     1253.93     18.23 o
  -8   3   4      470.92      485.87      7.27 o
  -7   3   4      733.58      699.21      7.58 o
  -6   3   4       12.42        7.93      1.12 o
  -5   3   4     6064.71     6159.93     45.48 o
  -4   3   4      165.13      172.48      3.00 o
  -3   3   4     6684.05     6872.20     55.05 o
  -2   3   4      753.80      739.53      8.65 o
  -1   3   4     1871.42     1865.91     18.62 o
   0   3   4      167.75      186.84      3.18 o
   1   3   4      142.08      159.26      3.03 o
   2   3   4     1688.92     1726.54     15.95 o
   3   3   4    10723.95    11347.22     86.59 o
   4   3   4       24.79       20.95      1.69 o
   5   3   4     1851.52     2022.99     17.85 o
   6   3   4     1447.12     1425.97     14.41 o
   7   3   4      291.64      272.72      5.27 o
   8   3   4      680.10      700.53      9.18 o
   9   3   4     1150.64     1129.35     13.09 o
  10   3   4       11.97       13.17      2.95 o
  11   3   4       53.98       56.45      3.73 o
  12   3   4      236.68      232.18      7.17 o
 -13   4   4       27.59       22.64      8.60 o
 -12   4   4       38.04       48.82      9.31 o
 -11   4   4        3.06       -9.27      6.52 o
 -10   4   4      197.77      202.66     23.78 o
  -9   4   4        0.17       -1.64      1.56 o
  -8   4   4       58.56       59.58      2.62 o
  -7   4   4      425.58      415.86      5.39 o
  -6   4   4      130.40      117.33      2.67 o
  -5   4   4      200.90      163.21      3.11 o
  -4   4   4       45.48       69.17      2.18 o
  -3   4   4       70.60       54.96      1.84 o
  -2   4   4     1346.10     1284.94     12.73 o
  -1   4   4     1069.01     1188.83     12.79 o
   0   4   4      109.87      110.89      2.91 o
   1   4   4      175.86      168.32      3.37 o
   2   4   4      744.21      751.52      9.53 o
   3   4   4     1025.18      953.30     10.17 o
   4   4   4       79.26       90.65      2.45 o
   5   4   4      314.04      339.01      4.53 o
   6   4   4      845.33      833.84      9.59 o
   7   4   4     2210.82     2139.15     21.73 o
   8   4   4     1407.65     1371.57     16.02 o
   9   4   4      776.75      815.92     11.25 o
  10   4   4        0.09        2.68      2.26 o
  11   4   4       44.64       48.07      4.12 o
  12   4   4      137.66      148.21      6.15 o
 -12   5   4       40.16       42.17     11.04 o
 -11   5   4       83.20       79.35     12.02 o
 -10   5   4      104.30       96.81     12.60 o
  -9   5   4        0.07       -2.52      1.68 o
  -8   5   4        1.31        2.27      1.77 o
  -7   5   4      646.96      633.48      9.42 o
  -6   5   4       45.56       40.67      2.48 o
  -5   5   4      193.11      180.08      4.69 o
  -4   5   4      631.58      568.91      6.89 o
  -3   5   4      887.75      903.36     11.29 o
  -2   5   4       16.31       24.28      1.62 o
  -1   5   4     1418.55     1424.56     16.51 o
   0   5   4      653.17      582.41     11.04 o
   1   5   4      140.57      111.74      3.83 o
   2   5   4       28.73       27.42      1.45 o
   3   5   4      155.30      133.79      2.84 o
   4   5   4     1876.87     1881.07     18.18 o
   5   5   4      860.78      875.32     10.06 o
   6   5   4      498.11      469.41      7.12 o
   7   5   4      860.43      820.03      9.64 o
   8   5   4       22.20       20.45      3.12 o
   9   5   4       35.04       45.45      3.91 o
  10   5   4        0.03        2.70      2.54 o
  11   5   4      383.35      384.91      9.60 o
  12   5   4      116.03      119.51      8.97 o
 -12   6   4      198.71      225.58     19.35 o
 -11   6   4      422.94      423.83     14.03 o
 -10   6   4        1.44       -0.16      3.64 o
  -9   6   4     1569.85     1563.51     22.20 o
  -8   6   4      678.28      688.91     14.96 o
  -7   6   4        0.75        0.89      1.99 o
  -6   6   4     1332.86     1379.51     19.37 o
  -5   6   4      907.44      929.29     13.28 o
  -4   6   4       91.42       80.60      2.58 o
  -3   6   4      120.50      128.98      3.11 o
  -2   6   4      299.71      305.09      5.65 o
  -1   6   4      740.78      715.89     11.53 o
   0   6   4     1077.93     1083.81     15.81 o
   1   6   4      104.03       94.93      3.92 o
   2   6   4      215.79      228.82      6.86 o
   3   6   4      783.54      766.83     10.92 o
   4   6   4     1011.74      993.83     14.77 o
   5   6   4      172.58      162.83      3.81 o
   6   6   4      372.99      374.44      6.46 o
   7   6   4      106.94      104.48      3.98 o
   8   6   4      127.06      127.89      4.77 o
   9   6   4       29.57       25.93      3.71 o
  10   6   4       82.59       66.80      5.13 o
  11   6   4       20.53       29.17      4.18 o
 -11   7   4        4.10        5.35      3.39 o
 -10   7   4        2.51       -1.73      2.69 o
  -9   7   4       39.06       33.69      3.66 o
  -8   7   4      108.91      125.45      5.32 o
  -7   7   4      157.77      145.56      8.32 o
  -6   7   4      247.24      263.09      7.89 o
  -5   7   4      703.55      661.35     14.30 o
  -4   7   4      111.09      107.51      4.17 o
  -3   7   4       53.15       54.13      2.25 o
  -2   7   4       40.71       39.46      2.33 o
  -1   7   4     1025.98      981.41     15.05 o
   0   7   4       81.68       91.44      4.19 o
   1   7   4        8.09        3.10      1.97 o
   2   7   4      151.10      142.09      4.88 o
   3   7   4      570.51      573.44      9.36 o
   4   7   4       23.65       19.67      2.82 o
   5   7   4        1.16        0.26      2.26 o
   6   7   4      109.11      115.88      4.09 o
   7   7   4       24.63       22.99      3.37 o
   8   7   4      511.56      531.89     12.07 o
   9   7   4        8.79        6.75      3.38 o
  10   7   4       63.93       60.32      5.26 o
 -10   8   4       47.22       52.35      4.91 o
  -9   8   4       47.34       48.63      4.17 o
  -8   8   4      107.83      120.86      5.49 o
  -7   8   4      282.07      313.37      9.06 o
  -6   8   4      419.57      430.23     10.24 o
  -5   8   4       34.35       32.19      3.69 o
  -4   8   4      890.58      911.08     21.42 o
  -3   8   4      671.73      664.21     13.75 o
  -2   8   4       96.64       97.61      5.77 o
  -1   8   4        0.72        1.66      2.55 o
   0   8   4       81.20      101.53      4.92 o
   1   8   4      286.37      275.57      7.66 o
   2   8   4       90.17       85.52      4.72 o
   3   8   4      105.80      108.01      4.26 o
   4   8   4       35.21       32.94      2.95 o
   5   8   4       22.13       26.12      3.00 o
   6   8   4      286.21      262.85      8.84 o
   7   8   4        6.20        3.82      3.72 o
   8   8   4      186.49      169.02      7.14 o
   9   8   4      162.60      159.40      7.32 o
  -9   9   4       95.25       99.49      7.54 o
  -8   9   4      174.55      190.35      9.64 o
  -7   9   4       71.10       64.43      5.80 o
  -6   9   4       90.83      107.81      9.54 o
  -5   9   4      182.19      172.30      9.72 o
  -4   9   4      226.44      216.39      7.78 o
  -3   9   4        3.47        1.58      2.75 o
  -2   9   4        0.01       -4.18      2.79 o
  -1   9   4      528.50      538.63     16.40 o
   0   9   4      541.08      551.85     13.18 o
   1   9   4       91.12      115.16      7.20 o
   2   9   4       92.96       83.07      4.99 o
   3   9   4      150.73      151.85      7.13 o
   4   9   4       89.70      108.83      6.26 o
   5   9   4       24.66       23.48      3.99 o
   6   9   4        6.28        6.25      3.74 o
   7   9   4       24.88       27.78      5.11 o
   8   9   4      161.68      189.97      9.36 o
  -7  10   4       23.51       17.22     14.27 o
  -6  10   4      206.73      207.95     12.71 o
  -5  10   4      151.13      125.61     10.03 o
  -4  10   4      122.99      114.97      8.27 o
  -3  10   4       67.93       62.28      6.69 o
  -2  10   4      232.80      245.64     10.04 o
  -1  10   4      465.64      491.04     20.95 o
   0  10   4        0.03       -3.65      3.78 o
   1  10   4      272.96      288.54     12.29 o
   2  10   4       99.96      108.37      7.32 o
   3  10   4       27.42        3.01      5.04 o
   4  10   4       15.61       15.39      4.04 o
   5  10   4       25.95       32.88      4.76 o
   6  10   4      111.74      113.99      7.64 o
   7  10   4       20.45       13.30      5.32 o
  -5  11   4        0.39       -2.78      5.23 o
  -4  11   4        1.92       -2.10      4.96 o
  -3  11   4      187.72      200.79     10.92 o
  -2  11   4       80.92       84.82     13.83 o
  -1  11   4        6.70        8.10      9.21 o
   0  11   4        0.03        5.96      6.61 o
   1  11   4      600.91      591.26     18.48 o
   2  11   4      106.29      137.40      8.59 o
   3  11   4       48.35       44.37      6.12 o
   4  11   4        0.95       -0.01      3.98 o
 -14   1   5      281.15      255.18     10.36 o
 -13   1   5       95.16       93.60      6.76 o
 -12   1   5      155.54      146.38      9.00 o
 -11   1   5        0.84       -2.05      2.89 o
 -10   1   5      411.90      384.16      8.34 o
  -9   1   5       12.79       10.75      2.59 o
  -8   1   5        3.52        3.36      1.67 o
  -7   1   5       36.07       23.54      1.86 o
  -6   1   5      322.66      314.97      4.72 o
  -5   1   5       14.92        6.48      0.75 o
  -4   1   5      181.43      200.69      2.95 o
  -3   1   5      645.50      700.26      7.43 o
  -2   1   5      311.87      357.85      5.36 o
  -1   1   5    17628.68    17895.40    161.70 o
   0   1   5     1018.57     1036.14     12.93 o
   1   1   5      168.71      184.71      3.78 o
   2   1   5       19.60       13.88      1.61 o
   3   1   5     1768.12     1926.07     21.38 o
   4   1   5      232.92      273.87      5.32 o
   5   1   5      610.20      644.08      8.46 o
   6   1   5      153.71      159.43      3.71 o
   7   1   5      320.08      302.83      5.81 o
   8   1   5        1.74        4.63      2.76 o
   9   1   5        2.30        6.22      2.05 o
  10   1   5        3.53        0.12      2.18 o
  11   1   5      659.43      614.42     10.83 o
  12   1   5       37.13       45.35      3.70 o
  13   1   5       21.70       21.95      3.17 o
 -13   2   5      248.36      248.72     15.59 o
 -12   2   5      119.88      120.00      8.13 o
 -11   2   5      414.71      412.68     13.21 o
 -10   2   5      456.67      447.02      9.94 o
  -9   2   5      257.10      252.07      6.93 o
  -8   2   5      525.97      509.87      9.56 o
  -7   2   5      925.39      832.53      9.67 o
  -6   2   5     3006.86     2911.25     23.28 o
  -5   2   5       32.62       37.69      1.53 o
  -4   2   5     3260.75     3293.31     26.45 o
  -3   2   5      731.19      651.10      7.52 o
  -2   2   5    31046.83    31636.34    284.40 o
  -1   2   5     1621.36     1694.40     15.97 o
   0   2   5     4337.93     4306.77     37.87 o
   1   2   5     3078.10     3270.75     27.82 o
   2   2   5     4977.40     4905.01     45.99 o
   3   2   5      878.82      969.84     10.78 o
   4   2   5     3605.60     3868.91     35.10 o
   5   2   5     2640.70     2470.40     22.59 o
   6   2   5      232.85      281.44      5.14 o
   7   2   5        0.23       -1.37      1.13 o
   8   2   5      797.46      756.12     10.28 o
   9   2   5       99.08      107.64      3.72 o
  10   2   5       23.16       27.29      3.00 o
  11   2   5      267.11      278.73      7.57 o
  12   2   5      494.06      498.90      9.87 o
 -13   3   5       74.41       95.12     12.72 o
 -12   3   5      161.68      150.00     15.58 o
 -11   3   5       41.39       33.56      5.14 o
 -10   3   5      260.06      246.20      7.21 o
  -9   3   5      328.16      323.38      7.77 o
  -8   3   5      363.24      331.20      7.56 o
  -7   3   5       41.63       44.30      1.91 o
  -6   3   5      237.55      268.46      4.23 o
  -5   3   5      829.19      835.98      9.10 o
  -4   3   5      886.70      977.50     10.04 o
  -3   3   5     1092.04     1171.39     13.02 o
  -2   3   5      711.93      720.27      7.67 o
  -1   3   5      386.19      458.51      5.59 o
   0   3   5      889.80      917.97      9.15 o
   1   3   5        9.79       17.92      1.40 o
   2   3   5        3.67        0.78      0.93 o
   3   3   5      986.31      903.00      9.94 o
   4   3   5     1723.50     1649.64     15.71 o
   5   3   5      356.13      396.85      5.53 o
   6   3   5       70.35       54.85      2.37 o
   7   3   5       47.03       59.91      2.70 o
   8   3   5      794.53      763.45     11.55 o
   9   3   5      122.31      128.21      4.35 o
  10   3   5       42.95       31.51      3.17 o
  11   3   5       29.59       33.85      3.98 o
  12   3   5      408.17      440.29     10.20 o
 -13   4   5      131.63      117.46     11.05 o
 -12   4   5       14.94       18.45     10.55 o
 -11   4   5      171.42      163.09     15.34 o
 -10   4   5      169.21      136.95      9.73 o
  -9   4   5       20.73       25.99      1.93 o
  -8   4   5        0.29        0.58      1.20 o
  -7   4   5       26.30       22.88      1.72 o
  -6   4   5      327.16      316.23      4.79 o
  -5   4   5        0.26        2.09      1.26 o
  -4   4   5     2680.39     2779.87     24.20 o
  -3   4   5      108.38       99.77      2.57 o
  -2   4   5        5.30       12.19      1.11 o
  -1   4   5     3741.77     4127.18     39.58 o
   0   4   5     1314.35     1385.81     15.06 o
   1   4   5      750.06      792.61      9.77 o
   2   4   5       48.42       36.95      2.01 o
   3   4   5      200.71      176.51      4.00 o
   4   4   5       95.61      106.62      2.97 o
   5   4   5        3.52        4.57      1.11 o
   6   4   5        0.95       -1.82      1.21 o
   7   4   5      894.18      900.26     10.81 o
   8   4   5      325.14      297.01      6.17 o
   9   4   5      417.88      415.03      8.43 o
  10   4   5       13.01       16.66      3.68 o
  11   4   5       31.63       25.21      3.56 o
  12   4   5      188.42      178.08      7.39 o
 -12   5   5        7.87       -1.32      7.23 o
 -11   5   5        0.12        3.76      6.99 o
 -10   5   5      378.85      367.89      8.90 o
  -9   5   5      112.81       92.76      3.78 o
  -8   5   5        0.35       -1.45      1.74 o
  -7   5   5       17.62       12.16      2.22 o
  -6   5   5       15.28       20.58      2.14 o
  -5   5   5      109.28      115.60      3.46 o
  -4   5   5      324.02      319.78      7.18 o
  -3   5   5       13.51       27.76      2.05 o
  -2   5   5       78.18       83.50      3.01 o
  -1   5   5     1597.87     1542.88     20.41 o
   0   5   5        3.27        9.63      2.00 o
   1   5   5      351.47      373.85      7.25 o
   2   5   5      478.98      444.23      7.00 o
   3   5   5     2583.97     2631.27     26.49 o
   4   5   5      173.42      139.65      4.34 o
   5   5   5        0.28        2.18      1.37 o
   6   5   5       13.68       14.76      2.03 o
   7   5   5     1467.54     1525.48     16.90 o
   8   5   5      112.75      117.36      4.61 o
   9   5   5        3.76        1.09      2.29 o
  10   5   5        1.17        5.25      2.77 o
  11   5   5      587.58      598.43     12.43 o
 -12   6   5       48.49       46.90     11.34 o
 -11   6   5        6.57        5.92      3.47 o
 -10   6   5      237.37      271.58      8.72 o
  -9   6   5        5.07       -2.33      3.65 o
  -8   6   5        0.00       -0.47      2.25 o
  -7   6   5       71.71       84.01      4.80 o
  -6   6   5      173.13      175.99      5.71 o
  -5   6   5        0.61       -1.02      1.56 o
  -4   6   5      865.41      865.98     10.89 o
  -3   6   5      126.38      125.22      3.61 o
  -2   6   5       70.71       80.89      3.43 o
  -1   6   5      404.00      405.13      8.15 o
   0   6   5      120.84      100.00      5.06 o
   1   6   5       43.07       46.14      3.10 o
   2   6   5      425.31      406.43      6.80 o
   3   6   5      154.11      157.62      4.59 o
   4   6   5       75.55       97.94      3.38 o
   5   6   5       36.34       40.77      2.43 o
   6   6   5        2.45        0.78      2.53 o
   7   6   5       79.38       73.68      3.70 o
   8   6   5      125.57      120.58      5.00 o
   9   6   5       11.19       14.80      3.24 o
  10   6   5      138.08      131.12      6.10 o
  11   6   5       24.60       20.10      4.00 o
 -11   7   5        8.74       14.94      5.28 o
 -10   7   5      163.65      188.11      6.77 o
  -9   7   5      249.63      283.74      8.02 o
  -8   7   5      705.20      728.41     14.84 o
  -7   7   5       24.45       12.26      3.22 o
  -6   7   5      902.40      910.92     14.85 o
  -5   7   5     1255.90     1174.47     17.34 o
  -4   7   5      563.15      574.81     10.80 o
  -3   7   5        4.36        5.97      1.57 o
  -2   7   5      278.70      297.35      6.36 o
  -1   7   5     1143.03     1137.52     16.96 o
   0   7   5      436.16      410.31      8.22 o
   1   7   5       32.60       27.82      3.55 o
   2   7   5      328.95      300.69      7.01 o
   3   7   5      451.30      435.72     11.75 o
   4   7   5      294.97      249.76     12.30 o
   5   7   5       55.93       54.74      3.80 o
   6   7   5      185.38      177.19      5.19 o
   7   7   5      846.45      829.46     15.33 o
   8   7   5      452.64      434.50     12.03 o
   9   7   5        9.16       11.14      3.59 o
  10   7   5      281.03      256.20      9.07 o
 -10   8   5       16.31        6.47      3.25 o
  -9   8   5      109.48      121.78      5.66 o
  -8   8   5       51.12       60.30      4.84 o
  -7   8   5       43.13       40.20      4.15 o
  -6   8   5       78.28       69.10      4.50 o
  -5   8   5        1.28        3.94      2.60 o
  -4   8   5      495.16      506.33     12.13 o
  -3   8   5      691.00      720.55     13.28 o
  -2   8   5       84.17       81.55      5.30 o
  -1   8   5       76.90       72.24      4.70 o
   0   8   5      264.67      264.86      7.38 o
   1   8   5       39.80       37.87      3.57 o
   2   8   5      175.39      186.23      5.76 o
   3   8   5      588.19      573.44      9.75 o
   4   8   5       11.96       10.04      3.86 o
   5   8   5      240.41      229.31      9.05 o
   6   8   5      154.56      132.70      9.27 o
   7   8   5      294.56      281.99      8.70 o
   8   8   5       33.02       27.85      4.19 o
   9   8   5       20.55       16.24      5.00 o
  -9   9   5        0.35        0.31      3.87 o
  -8   9   5        1.26        6.73      4.26 o
  -7   9   5       25.28       17.66      4.37 o
  -6   9   5        3.65        5.37      5.22 o
  -5   9   5        1.12       -2.46      3.90 o
  -4   9   5       27.84       33.51      4.07 o
  -3   9   5       12.18       15.50      3.30 o
  -2   9   5      753.10      773.44     18.55 o
  -1   9   5        0.04        1.86      2.79 o
   0   9   5      420.21      398.84     18.54 o
   1   9   5       72.58       76.95      4.95 o
   2   9   5       30.49       28.19      3.46 o
   3   9   5      263.11      259.51     10.15 o
   4   9   5      307.38      291.79     11.00 o
   5   9   5       51.81       54.32      5.15 o
   6   9   5       53.87       35.72      5.18 o
   7   9   5       31.01       30.61      5.16 o
   8   9   5        0.02       -4.07      3.70 o
  -7  10   5      273.10      304.15     27.73 o
  -6  10   5       17.57       24.61      6.57 o
  -5  10   5        6.38        5.03      5.50 o
  -4  10   5      287.20      287.05     14.66 o
  -3  10   5      285.77      291.60      9.77 o
  -2  10   5       19.77       20.42      4.98 o
  -1  10   5       44.90       19.97      6.60 o
   0  10   5       81.99       87.51      6.53 o
   1  10   5        4.09        2.34      3.67 o
   2  10   5      174.41      173.70      8.87 o
   3  10   5      232.67      238.20     10.48 o
   4  10   5       71.83       73.37      7.91 o
   5  10   5      413.90      445.35     18.03 o
   6  10   5      135.07      147.17      8.65 o
  -5  11   5      175.07      187.86     12.77 o
  -4  11   5      102.99      101.35     27.70 o
  -3  11   5       64.54       74.70     12.49 o
  -2  11   5       57.95       52.15      9.72 o
  -1  11   5       56.76       70.36     10.55 o
   0  11   5        9.21        5.74      5.08 o
   1  11   5       15.44       10.56      4.63 o
   2  11   5        3.34        6.86      4.67 o
   3  11   5       61.64       61.80      6.77 o
   4  11   5       37.50       37.03      6.73 o
 -13   0   6      160.80      177.65     11.71 o
 -12   0   6       81.50       62.61      7.83 o
 -11   0   6     1269.32     1269.19     31.05 o
 -10   0   6       75.13       73.73      6.16 o
  -9   0   6       97.77      102.56      5.19 o
  -8   0   6      382.11      334.42      9.55 o
  -7   0   6     1286.34     1170.37     18.28 o
  -6   0   6      279.88      265.07      6.52 o
  -5   0   6      663.81      657.84      9.73 o
  -4   0   6     6822.21     6541.15     94.93 o
  -3   0   6        0.46        4.18      2.04 o
  -2   0   6      361.71      338.12      7.57 o
  -1   0   6      143.14      132.58      6.97 o
   0   0   6     1887.37     2102.30     81.03 o
   1   0   6      260.22      246.35     13.78 o
   2   0   6    15058.93    15143.97    255.24 o
   3   0   6      495.59      434.80     12.62 o
   4   0   6     4718.07     4819.04     60.25 o
   5   0   6     5045.10     5219.58     65.40 o
   6   0   6      772.66      760.12     16.13 o
   7   0   6      417.38      450.32     12.32 o
   8   0   6      799.50      771.39     29.17 o
   9   0   6       70.47       59.25      5.58 o
  10   0   6      662.48      649.59     19.84 o
  11   0   6        3.29       -1.69      3.30 o
  12   0   6      452.71      492.11     13.42 o
 -13   1   6       18.83       19.15      4.50 o
 -12   1   6        2.07       -0.08      4.53 o
 -11   1   6        2.15       -1.96      2.96 o
 -10   1   6       45.28       30.63      3.18 o
  -9   1   6      412.69      414.13      7.63 o
  -8   1   6      848.86      861.26     11.65 o
  -7   1   6      586.98      582.02      8.09 o
  -6   1   6     3136.32     3214.16     26.43 o
  -5   1   6      533.81      609.75      7.30 o
  -4   1   6      144.14      146.54      4.30 o
  -3   1   6     5983.49     6067.99     47.00 o
  -2   1   6     1351.47     1360.83     20.20 o
  -1   1   6     1285.30     1384.34     13.46 o
   0   1   6     2859.37     2943.76     45.67 o
   1   1   6      975.36      938.37     13.00 o
   2   1   6      732.19      855.11     13.93 o
   3   1   6       29.97       17.84      2.26 o
   4   1   6     1794.79     1849.47     21.48 o
   5   1   6       23.83        9.08      1.92 o
   6   1   6      799.71      765.49      9.60 o
   7   1   6      228.87      230.73      6.27 o
   8   1   6     1117.34     1149.26     15.36 o
   9   1   6      837.67      863.57     13.04 o
  10   1   6      571.73      558.94     10.27 o
  11   1   6      255.20      245.27      6.91 o
  12   1   6      163.06      161.65      6.05 o
 -13   2   6       45.52       46.23      5.53 o
 -12   2   6      186.47      184.34      8.17 o
 -11   2   6       63.51       53.38      5.13 o
 -10   2   6      586.30      551.84     11.23 o
  -9   2   6        1.54        1.71      2.39 o
  -8   2   6      285.86      283.38      6.40 o
  -7   2   6       37.45       34.49      3.98 o
  -6   2   6        0.05       -0.07      0.92 o
  -5   2   6      645.30      668.17      8.37 o
  -4   2   6      907.39     1023.08     10.36 o
  -3   2   6     1220.60     1295.29     14.05 o
  -2   2   6     5841.14     5975.28     55.81 o
  -1   2   6       18.24       17.66      1.42 o
   0   2   6       48.38       38.35      1.43 o
   1   2   6        9.12        7.40      1.14 o
   2   2   6      719.09      723.28     12.46 o
   3   2   6      312.09      321.67      5.30 o
   4   2   6      151.73      177.39      4.06 o
   5   2   6       34.34       61.17      2.60 o
   6   2   6      326.42      332.73      6.17 o
   7   2   6       25.13       27.38      2.44 o
   8   2   6      435.29      392.39      7.94 o
   9   2   6       67.30       52.98      3.21 o
  10   2   6       63.91       80.00      4.31 o
  11   2   6        8.31       11.52      2.85 o
  12   2   6      179.36      197.22      7.88 o
 -13   3   6       68.58       89.09      7.83 o
 -12   3   6        9.06        4.86      4.30 o
 -11   3   6      382.88      374.02     21.57 o
 -10   3   6      136.31      132.32      9.62 o
  -9   3   6     1319.05     1308.88     22.76 o
  -8   3   6      246.28      248.08      7.20 o
  -7   3   6        2.09        1.01      1.10 o
  -6   3   6      801.52      807.17      8.37 o
  -5   3   6     2882.24     3035.15     24.06 o
  -4   3   6       69.51       71.15      2.41 o
  -3   3   6      201.37      288.93      4.40 o
  -2   3   6     2521.35     2734.67     25.35 o
  -1   3   6        1.13        1.62      0.99 o
   0   3   6     1037.80     1210.36     12.70 o
   1   3   6     2093.13     2199.75     24.72 o
   2   3   6       49.44       62.50      2.50 o
   3   3   6       62.16       72.95      2.87 o
   4   3   6     1004.36      953.22     10.33 o
   5   3   6       49.38       40.57      2.02 o
   6   3   6        0.18        4.03      1.34 o
   7   3   6      940.43      922.79     11.12 o
   8   3   6      655.09      654.46      9.75 o
   9   3   6      319.93      303.66      7.59 o
  10   3   6        0.03        0.90      2.31 o
  11   3   6      518.63      550.68     11.50 o
  12   3   6      169.24      170.81      7.41 o
 -13   4   6      162.90      167.15     17.59 o
 -12   4   6        0.09       -3.52      6.21 o
 -11   4   6       78.18       74.16      8.45 o
 -10   4   6      114.43      122.00      9.28 o
  -9   4   6        7.34        3.81      1.47 o
  -8   4   6       74.97       76.39      2.95 o
  -7   4   6      205.19      202.91      4.54 o
  -6   4   6       76.44       87.87      3.01 o
  -5   4   6      450.26      507.97      7.14 o
  -4   4   6       53.49       51.16      2.22 o
  -3   4   6     1623.09     1615.69     15.39 o
  -2   4   6     1652.77     1772.16     18.86 o
  -1   4   6      565.16      627.10      8.54 o
   0   4   6     1442.60     1467.80     15.91 o
   1   4   6       35.92       15.78      1.50 o
   2   4   6      613.78      674.47      9.48 o
   3   4   6     1055.34     1029.25     12.05 o
   4   4   6      109.36      103.42      3.97 o
   5   4   6       52.91       48.43      2.16 o
   6   4   6       80.96       86.12      2.93 o
   7   4   6       61.80       50.46      2.85 o
   8   4   6      189.34      217.37      5.38 o
   9   4   6      118.27      119.51      4.92 o
  10   4   6      102.63      114.64      5.05 o
  11   4   6       60.10       59.30      4.66 o
  12   4   6       21.07       23.73      4.10 o
 -12   5   6      280.76      229.05     18.91 o
 -11   5   6        2.93        2.52      7.94 o
 -10   5   6      712.06      733.98     12.11 o
  -9   5   6      818.13      805.40     13.85 o
  -8   5   6      238.48      238.61      6.65 o
  -7   5   6      167.77      157.92      4.74 o
  -6   5   6     1588.84     1565.87     16.37 o
  -5   5   6     1381.09     1404.81     15.92 o
  -4   5   6       30.72       38.07      2.48 o
  -3   5   6      929.58      870.99     11.29 o
  -2   5   6      644.50      596.30      7.94 o
  -1   5   6      815.45      792.03     10.96 o
   0   5   6      438.97      468.17      6.35 o
   1   5   6      308.48      300.31      5.35 o
   2   5   6     4654.59     4692.83     45.48 o
   3   5   6     1168.53     1146.63     14.30 o
   4   5   6      170.86      186.21      7.17 o
   5   5   6      201.89      192.11      4.58 o
   6   5   6     1971.85     1884.36     21.71 o
   7   5   6      494.07      493.70      9.07 o
   8   5   6      368.91      368.03      7.98 o
   9   5   6      133.06      137.07      5.26 o
  10   5   6      225.39      248.22      7.90 o
  11   5   6      132.83      174.30      7.78 o
 -12   6   6       13.31       11.87      8.79 o
 -11   6   6      186.25      185.01     11.06 o
 -10   6   6       16.36       13.70      3.58 o
  -9   6   6       59.54       58.60      4.39 o
  -8   6   6      374.37      351.85      9.60 o
  -7   6   6      532.42      533.16     10.51 o
  -6   6   6      473.85      417.16      8.97 o
  -5   6   6      157.10      167.58      3.97 o
  -4   6   6      103.03      112.34      3.96 o
  -3   6   6      105.49       99.80      3.34 o
  -2   6   6     1888.90     1835.69     24.57 o
  -1   6   6       92.31       81.55      3.97 o
   0   6   6       97.15       98.73      3.96 o
   1   6   6      447.13      434.32      8.49 o
   2   6   6     1530.76     1607.34     20.93 o
   3   6   6       41.01       55.00      4.48 o
   4   6   6      226.58      210.23      5.03 o
   5   6   6      949.13      940.86     12.43 o
   6   6   6     1224.63     1188.83     15.63 o
   7   6   6      317.89      293.73      7.38 o
   8   6   6      258.41      244.65      7.98 o
   9   6   6        9.50       14.08      3.27 o
  10   6   6      207.95      240.09      8.13 o
 -11   7   6       51.77       78.20      5.44 o
 -10   7   6      415.24      469.33     10.54 o
  -9   7   6       66.06       72.97      5.43 o
  -8   7   6        1.54        3.19      2.98 o
  -7   7   6       79.29       72.06      7.56 o
  -6   7   6     1285.95     1315.55     31.22 o
  -5   7   6     1315.19     1282.60     23.36 o
  -4   7   6      746.29      740.59     12.46 o
  -3   7   6       68.29       69.35      3.21 o
  -2   7   6      182.95      170.36     11.02 o
  -1   7   6      616.59      580.61     11.21 o
   0   7   6       25.73       20.07      2.41 o
   1   7   6      360.81      348.33      8.76 o
   2   7   6     1562.79     1487.78     25.47 o
   3   7   6       16.68       19.93      3.79 o
   4   7   6      532.99      500.54     20.51 o
   5   7   6      615.69      580.32     14.67 o
   6   7   6       44.03       45.00      3.29 o
   7   7   6        1.46       -3.56      2.67 o
   8   7   6       10.39       14.84      3.62 o
   9   7   6      194.28      169.14      7.49 o
  10   7   6        0.16       -1.61      3.22 o
 -10   8   6      149.67      173.06      6.84 o
  -9   8   6        2.76       -0.50      2.76 o
  -8   8   6      182.32      181.66      7.44 o
  -7   8   6      191.02      200.53      9.36 o
  -6   8   6        1.85       -0.18      4.10 o
  -5   8   6      104.68       96.99      5.69 o
  -4   8   6      242.06      221.11      7.34 o
  -3   8   6      312.48      319.76      7.93 o
  -2   8   6      670.43      641.95     16.13 o
  -1   8   6      211.80      202.95     10.99 o
   0   8   6      289.03      272.81     11.12 o
   1   8   6      165.22      162.05      6.24 o
   2   8   6      114.21      103.82      4.99 o
   3   8   6        0.02       -3.22      3.27 o
   4   8   6       13.61        6.47      3.67 o
   5   8   6      172.08      137.77      7.54 o
   6   8   6      361.25      336.56     10.23 o
   7   8   6       45.35       38.62      4.41 o
   8   8   6       44.12       36.66      4.52 o
   9   8   6      128.97      136.09      7.11 o
  -9   9   6      161.82      163.85      7.78 o
  -8   9   6       76.79       88.26      7.10 o
  -7   9   6        6.32       15.36      4.36 o
  -6   9   6      208.51      247.57     14.49 o
  -5   9   6      374.91      399.65     12.70 o
  -4   9   6       10.59       13.76      3.77 o
  -3   9   6       26.35       25.70      3.23 o
  -2   9   6      579.97      554.59     17.01 o
  -1   9   6      540.62      551.64     11.87 o
   0   9   6        0.11       -1.60      3.05 o
   1   9   6        0.33       -4.15      2.97 o
   2   9   6      547.19      561.80     19.73 o
   3   9   6      632.25      642.78     16.23 o
   4   9   6      118.23      146.30     14.03 o
   5   9   6       23.98       31.43      4.61 o
   6   9   6      169.90      204.58     15.84 o
   7   9   6      265.48      227.49     10.34 o
  -7  10   6        3.02        8.81      5.86 o
  -6  10   6        0.50       -1.42      5.00 o
  -5  10   6        0.13       -6.54      4.36 o
  -4  10   6       84.35       87.57      6.66 o
  -3  10   6       67.12       76.50      5.75 o
  -2  10   6      210.42      201.83      9.89 o
  -1  10   6        3.67       -0.88      4.74 o
   0  10   6       15.83       11.36      4.14 o
   1  10   6       26.04       17.61      4.60 o
   2  10   6      128.60      122.33      7.92 o
   3  10   6        1.36        3.65      4.39 o
   4  10   6        3.90        6.21      3.85 o
   5  10   6        0.07        4.39      4.00 o
   6  10   6       88.14       86.40      7.41 o
  -4  11   6       90.65      110.27     10.25 o
  -3  11   6      133.58      176.35     30.17 o
  -2  11   6      203.84      223.97     17.15 o
  -1  11   6        1.50        0.31      7.18 o
   0  11   6       86.17       88.65      9.02 o
   1  11   6      175.50      158.11      9.56 o
   2  11   6      425.71      450.39     15.98 o
   3  11   6        2.30        4.83      4.67 o
 -13   1   7       29.40       16.80      5.05 o
 -12   1   7      705.25      710.87     15.55 o
 -11   1   7      232.97      218.90      7.37 o
 -10   1   7      886.93      875.10     13.77 o
  -9   1   7       46.09       55.15      3.12 o
  -8   1   7      509.42      484.44      8.44 o
  -7   1   7      258.27      250.95      4.81 o
  -6   1   7        3.98        1.83      1.21 o
  -5   1   7     1342.88     1281.67     15.68 o
  -4   1   7      413.40      407.31      4.74 o
  -3   1   7     4103.12     4351.59     38.45 o
  -2   1   7     3927.73     4189.36     37.32 o
  -1   1   7     7742.22     7966.91     80.26 o
   0   1   7        3.77       14.80      1.42 o
   1   1   7     1768.60     1706.13     27.92 o
   2   1   7     1163.48     1198.30     18.47 o
   3   1   7     2119.46     2010.30     28.57 o
   4   1   7      463.10      427.74      7.78 o
   5   1   7      285.59      266.14      5.41 o
   6   1   7      296.64      279.78      5.80 o
   7   1   7      422.87      429.49      7.60 o
   8   1   7      628.32      608.09     10.43 o
   9   1   7      133.40      142.58      5.31 o
  10   1   7       58.77       68.67      4.22 o
  11   1   7      780.32      790.75     13.80 o
  12   1   7       90.42       98.43      6.18 o
 -13   2   7       24.65       21.50      5.70 o
 -12   2   7       50.06       47.93      4.73 o
 -11   2   7      586.87      561.27     13.39 o
 -10   2   7        4.63        2.86      2.79 o
  -9   2   7      828.62      827.71     16.00 o
  -8   2   7       32.74       30.03      3.05 o
  -7   2   7      263.50      235.60      5.46 o
  -6   2   7       11.89       19.41      1.47 o
  -5   2   7     2043.48     2150.24     19.64 o
  -4   2   7     3087.36     3091.26     28.42 o
  -3   2   7      162.90      158.06      3.98 o
  -2   2   7        1.96       -1.23      0.90 o
  -1   2   7     2927.45     3090.75     33.57 o
   0   2   7     2216.79     2167.35     22.13 o
   1   2   7     3332.29     3318.62     38.19 o
   2   2   7      410.26      429.61      8.10 o
   3   2   7      685.57      717.89      9.73 o
   4   2   7      834.04      807.01     11.40 o
   5   2   7       64.57       53.41      2.70 o
   6   2   7      446.81      484.08      7.87 o
   7   2   7      142.35      158.21      4.75 o
   8   2   7       77.97       66.79      3.90 o
   9   2   7        0.03        0.46      2.18 o
  10   2   7      435.04      430.89     11.34 o
  11   2   7        0.08       -1.96      3.05 o
  12   2   7       65.91       70.38      5.03 o
 -13   3   7        0.78       -1.42      7.67 o
 -12   3   7       22.74       21.34      6.36 o
 -11   3   7       34.80       30.30      6.62 o
 -10   3   7       17.31       10.97      4.66 o
  -9   3   7       93.38       82.51      4.93 o
  -8   3   7        6.79        5.17      2.14 o
  -7   3   7      270.29      293.44      4.83 o
  -6   3   7       92.08       89.88      2.78 o
  -5   3   7     1426.35     1537.65     15.11 o
  -4   3   7        7.95        5.49      2.00 o
  -3   3   7     1370.16     1520.09     18.18 o
  -2   3   7     1262.89     1301.38     13.39 o
  -1   3   7      181.23      201.92      4.68 o
   0   3   7       53.77       60.89      2.57 o
   1   3   7     2090.13     1963.92     22.41 o
   2   3   7       39.50       25.72      1.94 o
   3   3   7      194.69      204.64      5.08 o
   4   3   7      341.86      321.11      5.26 o
   5   3   7      906.62      862.15     10.66 o
   6   3   7       27.58       25.61      2.02 o
   7   3   7      142.16      181.40      5.51 o
   8   3   7      320.91      338.26      6.85 o
   9   3   7       66.21       50.85      3.78 o
  10   3   7       41.37       44.19      3.82 o
  11   3   7        0.45       -0.91      2.55 o
  12   3   7       16.91       12.48      3.77 o
 -13   4   7        2.53        4.20      8.35 o
 -12   4   7       80.37       76.93      9.27 o
 -11   4   7      345.23      365.74     27.85 o
 -10   4   7      153.70      158.94      8.64 o
  -9   4   7      197.41      203.07      5.27 o
  -8   4   7      107.35       98.81      3.81 o
  -7   4   7      986.71      955.60     10.73 o
  -6   4   7      541.30      538.52      7.72 o
  -5   4   7     1240.84     1299.75     14.35 o
  -4   4   7       48.12       57.44      2.29 o
  -3   4   7      725.60      673.07      8.56 o
  -2   4   7      694.60      586.78      8.21 o
  -1   4   7      920.91      938.32     10.61 o
   0   4   7      175.97      197.30      3.97 o
   1   4   7      110.93       70.04      2.70 o
   2   4   7       88.66      108.61      4.67 o
   3   4   7     2248.07     2214.36     23.76 o
   4   4   7      208.41      226.02      6.35 o
   5   4   7     1261.70     1203.51     16.37 o
   6   4   7      480.12      470.57      7.15 o
   7   4   7      578.32      577.44      8.85 o
   8   4   7      116.93      110.16      4.89 o
   9   4   7      878.77      875.14     17.42 o
  10   4   7      357.39      385.65      8.90 o
  11   4   7        2.21        3.28      3.28 o
 -12   5   7       28.00       38.86      7.96 o
 -11   5   7        0.02       -5.05     10.02 o
 -10   5   7        5.02        6.51      2.02 o
  -9   5   7        7.29       12.94      3.33 o
  -8   5   7     1853.13     1858.90     24.14 o
  -7   5   7        0.96        2.88      1.53 o
  -6   5   7        0.27        1.12      1.40 o
  -5   5   7      392.21      355.84      5.71 o
  -4   5   7      685.64      668.00      8.41 o
  -3   5   7     1755.49     1822.30     18.80 o
  -2   5   7       48.29       44.83      2.39 o
  -1   5   7     1402.14     1430.20     16.03 o
   0   5   7       96.06      101.28      2.79 o
   1   5   7      117.17       96.52      2.78 o
   2   5   7     1766.62     1675.36     23.44 o
   3   5   7       12.69       17.82      2.28 o
   4   5   7        0.05        2.11      1.94 o
   5   5   7       24.01       15.17      2.48 o
   6   5   7      683.50      657.61     10.63 o
   7   5   7        0.07       -2.27      2.20 o
   8   5   7       57.01       68.95      4.09 o
   9   5   7        0.84       -0.23      2.44 o
  10   5   7       45.37       42.33      4.45 o
  11   5   7       75.73       83.85      6.15 o
 -11   6   7        1.17        1.15      2.51 o
 -10   6   7       28.45       28.46      3.89 o
  -9   6   7        7.73        4.43      3.01 o
  -8   6   7       31.61       36.25      4.24 o
  -7   6   7      468.18      455.92     10.90 o
  -6   6   7       71.77       78.99      3.68 o
  -5   6   7      705.19      668.21      9.36 o
  -4   6   7      228.97      222.51      5.39 o
  -3   6   7       82.82       79.39      5.50 o
  -2   6   7      853.66      836.83     15.81 o
  -1   6   7      840.03      888.48     13.84 o
   0   6   7      265.53      282.26      4.86 o
   1   6   7     1116.53     1114.80     15.88 o
   2   6   7      721.84      674.91     10.52 o
   3   6   7       28.84       31.77      3.05 o
   4   6   7      217.58      211.62      5.41 o
   5   6   7      974.80      951.49     19.81 o
   6   6   7       97.09      100.04      4.64 o
   7   6   7      471.21      449.64      9.55 o
   8   6   7      497.63      520.08     10.04 o
   9   6   7        0.76        0.19      2.84 o
  10   6   7       19.66       19.71      4.11 o
 -11   7   7      105.17      108.28      6.31 o
 -10   7   7       54.84       53.82      4.90 o
  -9   7   7       16.60       16.83      3.81 o
  -8   7   7       25.97       29.24      5.19 o
  -7   7   7      121.52      134.41      6.21 o
  -6   7   7      152.29      140.27      8.99 o
  -5   7   7       51.26       44.99      3.32 o
  -4   7   7        0.02       -2.66      2.58 o
  -3   7   7      345.13      324.89      8.16 o
  -2   7   7      112.76      127.63      6.69 o
  -1   7   7       46.28       56.60      3.87 o
   0   7   7      300.40      285.00      7.74 o
   1   7   7       34.47       36.39      2.62 o
   2   7   7      397.76      406.72     11.49 o
   3   7   7       69.13       64.20      3.52 o
   4   7   7      738.56      695.09     12.87 o
   5   7   7       39.77       44.83      4.00 o
   6   7   7      902.28      862.91     13.06 o
   7   7   7        0.97       -1.38      2.81 o
   8   7   7        2.56       -0.47      3.02 o
   9   7   7        6.73        3.42      3.35 o
 -10   8   7        0.08        1.16      3.29 o
  -9   8   7        2.74       -0.45      3.70 o
  -8   8   7       48.55       32.67      5.27 o
  -7   8   7       14.62       17.39      4.41 o
  -6   8   7       83.09       79.23      6.30 o
  -5   8   7      245.92      238.38      9.73 o
  -4   8   7       12.36       14.48      2.46 o
  -3   8   7      163.51      136.36      5.13 o
  -2   8   7      307.26      294.75     12.10 o
  -1   8   7      598.93      632.75     12.53 o
   0   8   7       87.66       86.03      5.93 o
   1   8   7      782.56      743.75     16.67 o
   2   8   7      478.26      479.42     13.15 o
   3   8   7      508.89      528.72     14.20 o
   4   8   7        7.19       11.79      4.10 o
   5   8   7      329.68      311.85     11.34 o
   6   8   7      134.11      131.25      7.06 o
   7   8   7      258.59      280.33     11.12 o
   8   8   7       11.79        9.37      4.24 o
  -8   9   7        6.29        6.23      4.31 o
  -7   9   7       85.02       95.39      7.74 o
  -6   9   7        6.73       -0.04      3.68 o
  -5   9   7       55.87       54.19      5.77 o
  -4   9   7      112.51      145.67      7.26 o
  -3   9   7       31.13       28.43      3.18 o
  -2   9   7        4.00       -0.02      2.96 o
  -1   9   7       53.32       44.24      4.99 o
   0   9   7      307.81      283.22     10.13 o
   1   9   7       18.08       21.63      4.35 o
   2   9   7        0.17       -5.44      3.62 o
   3   9   7       34.27       41.21      5.45 o
   4   9   7        7.99       18.21      4.62 o
   5   9   7       16.67       21.19      4.29 o
   6   9   7      126.71      124.29      8.10 o
   7   9   7       21.76       30.06      5.39 o
  -7  10   7      153.85      165.79     12.21 o
  -6  10   7        1.63        6.18      5.43 o
  -5  10   7       20.21       23.62      5.00 o
  -4  10   7       47.84       53.71      5.90 o
  -3  10   7       57.22       71.16      5.33 o
  -2  10   7       31.28       42.35      6.73 o
  -1  10   7       12.79       19.88      4.32 o
   0  10   7       35.49       51.67      5.74 o
   1  10   7      283.75      296.99     13.77 o
   2  10   7      111.43      119.77      7.95 o
   3  10   7       88.85       98.02      7.88 o
   4  10   7       92.86       93.87      8.97 o
   5  10   7      151.61      160.76      9.16 o
  -4  11   7        0.64        4.94      5.66 o
  -3  11   7       45.01       62.47      9.11 o
  -2  11   7       90.85       78.20      8.87 o
  -1  11   7        6.19        9.65      5.65 o
   0  11   7       10.34       14.75      6.25 o
   1  11   7       12.19       14.51      5.11 o
   2  11   7      243.73      221.27     10.83 o
 -13   0   8      385.80      423.81     27.12 o
 -12   0   8      138.80      142.50     22.45 o
 -11   0   8      683.32      626.11     16.30 o
 -10   0   8        7.42        2.35      3.37 o
  -9   0   8        1.27        3.53      3.31 o
  -8   0   8       12.54        6.76      2.61 o
  -7   0   8       53.47       49.27      4.11 o
  -6   0   8        0.25       -0.78      1.59 o
  -5   0   8       60.27       52.27      2.66 o
  -4   0   8       83.61      110.79      3.77 o
  -3   0   8       96.05      110.77      4.49 o
  -2   0   8      745.10      765.95     12.68 o
  -1   0   8     5067.09     5421.57    100.29 o
   0   0   8     3023.12     3131.34     72.69 o
   1   0   8      169.26      198.71     12.26 o
   2   0   8      822.97      830.53     20.49 o
   3   0   8      158.70      144.42      7.77 o
   4   0   8      970.05      970.93     23.96 o
   5   0   8      528.47      519.82     13.29 o
   6   0   8       95.73       87.56      5.88 o
   7   0   8      226.45      248.02      9.76 o
   8   0   8      688.90      627.47     16.57 o
   9   0   8       89.42       97.43      8.42 o
  10   0   8       14.94       22.85      4.95 o
  11   0   8      147.88      139.25      7.95 o
  12   0   8      100.58      118.20      8.59 o
 -13   1   8      103.38       98.26     15.00 o
 -12   1   8      292.02      303.13      9.82 o
 -11   1   8       17.79       19.39      3.56 o
 -10   1   8       97.63      108.01      5.05 o
  -9   1   8      170.30      169.59      5.16 o
  -8   1   8      859.18      841.34     13.67 o
  -7   1   8        8.48        5.31      1.89 o
  -6   1   8      200.17      189.74      3.93 o
  -5   1   8     1129.91     1168.30     12.08 o
  -4   1   8      742.04      693.11      7.08 o
  -3   1   8      361.31      385.95      5.75 o
  -2   1   8      490.75      555.75      7.17 o
  -1   1   8     2428.05     2491.10     25.55 o
   0   1   8     2187.07     2208.58     25.39 o
   1   1   8     1542.91     1623.80     20.57 o
   2   1   8      576.04      564.28     11.02 o
   3   1   8      135.98       76.80      4.23 o
   4   1   8      599.12      590.00     10.81 o
   5   1   8      181.93      179.10      5.40 o
   6   1   8      442.21      484.21      8.11 o
   7   1   8     1063.93     1031.60     13.52 o
   8   1   8       24.43       18.02      3.09 o
   9   1   8       99.48      100.21      4.83 o
  10   1   8        1.46        3.97      2.63 o
  11   1   8       67.53       73.01      4.75 o
  12   1   8      297.83      301.42      8.94 o
 -13   2   8       10.75        4.35      8.21 o
 -12   2   8        0.22       -1.57      5.12 o
 -11   2   8      134.66      118.14      7.41 o
 -10   2   8      296.61      293.66      8.48 o
  -9   2   8      166.52      178.78      6.48 o
  -8   2   8      135.04      145.55      5.51 o
  -7   2   8      672.77      661.69      9.64 o
  -6   2   8      295.44      294.43      5.05 o
  -5   2   8      278.99      318.87      4.94 o
  -4   2   8      312.44      293.51      4.63 o
  -3   2   8     3889.14     3935.94     40.18 o
  -2   2   8     1785.78     1972.34     22.39 o
  -1   2   8     2617.64     2846.30     37.02 o
   0   2   8      101.06      105.25      3.33 o
   1   2   8      894.10      789.66     11.61 o
   2   2   8     2133.06     2123.46     26.24 o
   3   2   8      175.06      162.50      4.74 o
   4   2   8      301.24      289.94      6.50 o
   5   2   8       56.15       47.31      2.94 o
   6   2   8      229.20      220.68      5.35 o
   7   2   8      205.11      215.47      6.15 o
   8   2   8       69.58       59.66      3.98 o
   9   2   8       67.41       72.46      4.31 o
  10   2   8      156.00      168.12      6.14 o
  11   2   8        3.82        3.58      2.86 o
 -13   3   8      150.21      138.52     16.71 o
 -12   3   8       84.55       87.48      9.85 o
 -11   3   8        2.87       -1.51      4.68 o
 -10   3   8        4.87        2.07      3.60 o
  -9   3   8      266.56      244.34      9.17 o
  -8   3   8     1336.57     1306.67     16.89 o
  -7   3   8       27.29       30.75      2.40 o
  -6   3   8        2.63        5.16      2.05 o
  -5   3   8     1767.03     1748.85     17.98 o
  -4   3   8     1994.13     1934.45     22.53 o
  -3   3   8     2673.16     2829.58     31.04 o
  -2   3   8      419.64      359.54      5.74 o
  -1   3   8       27.76        9.26      1.30 o
   0   3   8      125.04       89.39      7.14 o
   1   3   8       13.99       19.80      2.20 o
   2   3   8      187.68      250.52      6.37 o
   3   3   8      166.65      166.03      4.79 o
   4   3   8     2203.81     2198.75     25.85 o
   5   3   8      199.70      205.36      5.81 o
   6   3   8      602.71      604.58      8.44 o
   7   3   8     1793.80     1746.39     19.36 o
   8   3   8     2067.03     2112.09     25.05 o
   9   3   8        2.31        0.23      2.39 o
  10   3   8      397.63      411.72      9.30 o
  11   3   8      255.81      272.99      7.96 o
 -12   4   8       53.57       77.64      9.54 o
 -11   4   8      114.48      112.81      9.89 o
 -10   4   8       30.88       33.94      5.29 o
  -9   4   8      415.82      417.79      7.91 o
  -8   4   8        8.84        9.60      1.98 o
  -7   4   8      119.12      125.89      4.14 o
  -6   4   8       50.43       73.07      3.81 o
  -5   4   8      202.26      201.92      4.76 o
  -4   4   8      217.98      239.09      4.87 o
  -3   4   8      392.01      364.68      6.36 o
  -2   4   8        6.60        2.91      1.25 o
  -1   4   8      289.04      313.92      5.71 o
   0   4   8      420.16      420.07      6.97 o
   1   4   8      168.87      202.31      5.83 o
   2   4   8        3.65        4.23      1.87 o
   3   4   8       51.89       53.32      3.44 o
   4   4   8       46.96       47.34      3.51 o
   5   4   8       78.62       80.46      5.39 o
   6   4   8      889.38      825.09     10.79 o
   7   4   8      782.34      758.85     10.61 o
   8   4   8      102.83       98.69      5.84 o
   9   4   8       32.62       30.91      3.46 o
  10   4   8        9.67       17.71      3.33 o
  11   4   8       91.20      112.78      6.71 o
 -12   5   8        3.06       -2.17      5.32 o
 -11   5   8       35.80       18.44      5.15 o
 -10   5   8       66.23       59.50      3.31 o
  -9   5   8      102.98      103.54      5.63 o
  -8   5   8      329.52      338.44     10.38 o
  -7   5   8      264.02      265.95     12.69 o
  -6   5   8      416.19      411.75      6.87 o
  -5   5   8      346.47      305.77      5.42 o
  -4   5   8       28.36       29.40      2.07 o
  -3   5   8      303.20      264.54      5.25 o
  -2   5   8      170.19      150.68      4.18 o
  -1   5   8      102.24       92.39      3.62 o
   0   5   8       88.04       90.02      2.48 o
   1   5   8      584.82      539.18      7.41 o
   2   5   8       73.91       68.71      3.44 o
   3   5   8        4.88       -1.54      2.09 o
   4   5   8      309.64      295.56      8.47 o
   5   5   8        6.96       -0.92      2.09 o
   6   5   8       39.86       36.64      3.28 o
   7   5   8       72.70       67.51      4.04 o
   8   5   8        0.08       -0.41      2.44 o
   9   5   8      131.38      123.82      5.37 o
  10   5   8       10.21       12.18      5.63 o
 -11   6   8      123.84      152.18      5.85 o
 -10   6   8      295.41      304.99      9.67 o
  -9   6   8      140.12      147.05     10.83 o
  -8   6   8      235.54      274.18     10.34 o
  -7   6   8      821.67      843.41     18.09 o
  -6   6   8     1642.32     1585.39     22.64 o
  -5   6   8       71.82       76.59      3.58 o
  -4   6   8     1426.33     1360.88     18.52 o
  -3   6   8     1287.71     1247.80     18.52 o
  -2   6   8     2836.28     2802.25     31.53 o
  -1   6   8      181.76      200.04      4.81 o
   0   6   8     1083.02     1042.17     12.00 o
   1   6   8     1215.69     1173.37     16.75 o
   2   6   8      677.01      650.09      9.13 o
   3   6   8      242.64      241.15      6.78 o
   4   6   8      417.47      390.00     12.24 o
   5   6   8     2558.53     2518.77     32.84 o
   6   6   8      252.49      281.01      7.47 o
   7   6   8        9.52       11.59      2.83 o
   8   6   8      592.46      603.42     11.15 o
   9   6   8      122.00      144.30      6.61 o
  10   6   8       66.56       72.45      6.01 o
 -10   7   8      198.01      204.53      8.08 o
  -9   7   8       24.93       32.02      5.22 o
  -8   7   8       22.45       28.74      4.91 o
  -7   7   8      113.42      128.96      7.54 o
  -6   7   8        7.55        4.00      3.47 o
  -5   7   8      136.18      143.32      4.96 o
  -4   7   8      326.03      315.94      9.15 o
  -3   7   8        3.80        5.88      2.29 o
  -2   7   8      877.63      925.06     15.33 o
  -1   7   8       49.71       39.40      3.06 o
   0   7   8      238.23      229.71      6.43 o
   1   7   8      207.51      208.09      8.26 o
   2   7   8      120.80      115.68      6.68 o
   3   7   8       24.92       18.92      2.53 o
   4   7   8      135.53      134.85      5.54 o
   5   7   8       16.70       15.65      3.15 o
   6   7   8      162.72      170.49      6.08 o
   7   7   8       38.40       45.02      4.60 o
   8   7   8       16.98       12.08      3.60 o
   9   7   8      108.24      115.56      8.01 o
  -9   8   8      127.67      121.29      7.95 o
  -8   8   8       15.11       10.94      4.53 o
  -7   8   8       80.54       73.00      6.44 o
  -6   8   8        2.06        4.38      3.40 o
  -5   8   8       28.90       32.10      4.87 o
  -4   8   8       33.10       33.69      4.15 o
  -3   8   8       47.39       36.97      3.67 o
  -2   8   8       82.28       66.71      5.22 o
  -1   8   8      736.88      706.75     15.93 o
   0   8   8       62.64       49.87      5.16 o
   1   8   8      163.97      158.05      7.84 o
   2   8   8      156.85      159.00      7.99 o
   3   8   8        0.94       -1.00      3.35 o
   4   8   8       88.35      100.16     11.28 o
   5   8   8        0.92        1.75      3.77 o
   6   8   8       62.50       52.87      5.58 o
   7   8   8      164.11      184.70      9.49 o
   8   8   8       58.97       66.89      6.98 o
  -8   9   8       51.89       56.13      8.02 o
  -7   9   8        3.31        5.90      4.33 o
  -6   9   8        0.80       -4.75      6.88 o
  -5   9   8        2.00        1.77      3.63 o
  -4   9   8      131.06      145.85     15.78 o
  -3   9   8        7.91       12.37      2.79 o
  -2   9   8       27.82       26.77      4.23 o
  -1   9   8       13.90       14.43      3.91 o
   0   9   8       19.16       16.83      4.13 o
   1   9   8        0.04       -0.84      3.33 o
   2   9   8       44.40       42.06      5.52 o
   3   9   8        0.35       -1.68      3.75 o
   4   9   8        6.16        5.71      4.05 o
   5   9   8        9.23       11.98      4.37 o
   6   9   8        0.66        5.48      4.86 o
  -6  10   8       56.00       42.82      6.06 o
  -5  10   8        0.68       -3.25      3.62 o
  -4  10   8        1.12        0.04      4.49 o
  -3  10   8       62.55       70.52      5.99 o
  -2  10   8      579.64      630.86     19.96 o
  -1  10   8       26.46       26.81      4.91 o
   0  10   8       71.06       69.94      6.79 o
   1  10   8      165.82      174.17      9.19 o
   2  10   8       39.53       40.75      6.00 o
   3  10   8       16.79        9.38      4.51 o
   4  10   8       47.99       45.31      6.32 o
   5  10   8      189.08      209.88     10.58 o
  -3  11   8        0.01       -1.39      7.60 o
  -2  11   8       99.39      119.23     12.68 o
  -1  11   8      239.33      227.31     21.02 o
   0  11   8      249.85      257.89     19.45 o
   1  11   8        3.83        9.40      4.78 o
 -13   1   9      160.37      150.10     18.62 o
 -12   1   9      578.81      548.28     22.42 o
 -11   1   9      203.13      179.59     10.98 o
 -10   1   9      537.63      502.71     13.66 o
  -9   1   9     1007.22      935.50     19.54 o
  -8   1   9       20.54       23.87      2.66 o
  -7   1   9      298.27      300.28      7.94 o
  -6   1   9      108.09       89.53      3.35 o
  -5   1   9     2099.74     2058.20     21.64 o
  -4   1   9       41.82       33.23      1.53 o
  -3   1   9     1353.03     1415.75     17.51 o
  -2   1   9     2416.65     2703.72     34.29 o
  -1   1   9     2244.65     2221.90     28.76 o
   0   1   9       44.41       80.64      3.51 o
   1   1   9      120.20      129.88      5.22 o
   2   1   9      423.35      356.39      8.63 o
   3   1   9     1055.73     1025.25     15.78 o
   4   1   9     2611.67     2609.83     33.25 o
   5   1   9      335.25      346.83      8.66 o
   6   1   9      716.18      682.25     11.02 o
   7   1   9     1533.59     1475.04     18.98 o
   8   1   9        2.28       -0.78      2.19 o
   9   1   9       50.27       41.33      3.76 o
  10   1   9        6.79        0.78      3.30 o
  11   1   9      691.76      698.93     13.07 o
 -13   2   9       19.19       22.83      7.63 o
 -12   2   9        2.79       -4.99      4.83 o
 -11   2   9      340.87      355.86     12.71 o
 -10   2   9       45.34       51.11      5.23 o
  -9   2   9      670.18      684.50     13.91 o
  -8   2   9        9.10        6.73      2.54 o
  -7   2   9        0.50        2.86      1.63 o
  -6   2   9      491.19      492.53      7.52 o
  -5   2   9      469.20      429.82      6.44 o
  -4   2   9      356.59      358.10      6.46 o
  -3   2   9     3338.19     3659.60     49.86 o
  -2   2   9     2641.71     2510.41     32.86 o
  -1   2   9     5702.58     6042.16     86.42 o
   0   2   9       42.53       48.84      2.57 o
   1   2   9       44.23       51.49      2.67 o
   2   2   9     1432.31     1372.40     18.59 o
   3   2   9      924.61      912.49     14.62 o
   4   2   9        1.50       -2.52      1.68 o
   5   2   9      261.23      270.52      7.35 o
   6   2   9     2124.67     2088.49     27.97 o
   7   2   9      218.60      242.14      6.62 o
   8   2   9      589.37      566.84     10.66 o
   9   2   9       47.46       49.79      4.01 o
  10   2   9      458.50      471.21     10.24 o
  11   2   9      145.76      135.70      6.55 o
 -12   3   9       34.87       54.68      9.33 o
 -11   3   9      341.73      306.07     15.26 o
 -10   3   9        4.56        4.28      3.43 o
  -9   3   9      570.93      524.06     12.57 o
  -8   3   9      205.78      198.00      6.43 o
  -7   3   9      100.84      120.65      3.84 o
  -6   3   9      759.01      751.64     10.35 o
  -5   3   9      249.80      247.52      5.37 o
  -4   3   9      652.49      692.70     10.63 o
  -3   3   9      360.93      382.06      6.27 o
  -2   3   9      359.12      324.98      5.04 o
  -1   3   9      429.98      416.14      6.90 o
   0   3   9      458.21      424.82      8.93 o
   1   3   9       14.84        7.33      1.53 o
   2   3   9      714.49      670.35     10.71 o
   3   3   9      940.71      957.68     12.88 o
   4   3   9        8.77        9.79      2.43 o
   5   3   9      724.68      697.14     11.71 o
   6   3   9      340.50      331.44      7.44 o
   7   3   9      955.66      956.78     12.79 o
   8   3   9        7.45       10.13      2.82 o
   9   3   9      560.35      544.60     11.73 o
  10   3   9       71.32       64.87      4.66 o
  11   3   9      110.40      126.05      7.17 o
 -12   4   9       15.52       16.87      6.79 o
 -11   4   9      364.87      385.77     19.53 o
 -10   4   9       23.15       28.89      7.04 o
  -9   4   9      191.05      207.79      6.89 o
  -8   4   9      346.49      355.20      8.41 o
  -7   4   9        0.23       -2.58      1.72 o
  -6   4   9      120.40      115.04      4.99 o
  -5   4   9       36.03       34.44      2.81 o
  -4   4   9     2702.05     2717.67     29.32 o
  -3   4   9     1308.39     1333.09     14.48 o
  -2   4   9        0.33        0.33      1.35 o
  -1   4   9       20.40       28.94      2.14 o
   0   4   9       20.03       16.01      2.75 o
   1   4   9      499.89      466.28     15.56 o
   2   4   9     1411.59     1367.93     21.78 o
   3   4   9      409.77      426.18      9.09 o
   4   4   9      593.53      564.31     11.08 o
   5   4   9      810.07      767.98     12.64 o
   6   4   9       22.58       22.43      3.36 o
   7   4   9       38.80       42.71      3.66 o
   8   4   9       76.30       83.20      4.64 o
   9   4   9      161.23      181.97      6.44 o
  10   4   9       79.60       77.68      4.95 o
 -12   5   9        0.71        3.72      6.19 o
 -11   5   9      209.11      245.58     11.61 o
 -10   5   9        0.12       -0.74      2.21 o
  -9   5   9      448.73      455.05     15.20 o
  -8   5   9       10.36       14.37      3.14 o
  -7   5   9       27.09       28.89      2.85 o
  -6   5   9      625.42      619.51      9.05 o
  -5   5   9     1554.61     1486.93     17.60 o
  -4   5   9      122.79      126.44      3.90 o
  -3   5   9      156.78      150.03      6.37 o
  -2   5   9      690.36      690.03     10.33 o
  -1   5   9     1036.40     1043.34     13.74 o
   0   5   9       15.48       13.18      1.95 o
   1   5   9      246.06      236.60      6.17 o
   2   5   9        0.88        1.41      1.96 o
   3   5   9      428.28      425.68     13.23 o
   4   5   9      130.94      129.61      6.10 o
   5   5   9      272.05      258.78      6.94 o
   6   5   9     1076.87     1059.54     15.12 o
   7   5   9       18.09       21.98      3.21 o
   8   5   9      150.24      159.14      5.98 o
   9   5   9        6.86        7.07      2.95 o
  10   5   9      288.05      268.23      9.84 o
 -11   6   9       36.38       37.47      6.17 o
 -10   6   9      270.38      284.65     10.49 o
  -9   6   9       15.26       17.92      5.83 o
  -8   6   9        0.26        0.13      4.35 o
  -7   6   9       12.25       13.68      3.37 o
  -6   6   9       66.39       78.01      5.27 o
  -5   6   9       13.71       14.88      2.58 o
  -4   6   9       90.27       85.65      3.55 o
  -3   6   9       68.96       70.32      3.16 o
  -2   6   9       34.70       43.24      2.77 o
  -1   6   9       14.71       16.79      2.02 o
   0   6   9      354.90      339.19      6.78 o
   1   6   9      151.05      161.73      7.10 o
   2   6   9      380.59      387.41      7.19 o
   3   6   9      140.76      140.55      5.88 o
   4   6   9      130.13      140.84      7.19 o
   5   6   9      224.56      190.63      9.35 o
   6   6   9      266.12      257.65      7.54 o
   7   6   9      228.40      249.65      7.65 o
   8   6   9       64.75       62.71      4.51 o
   9   6   9       26.81       37.05      4.38 o
 -10   7   9        0.06       -5.09      3.39 o
  -9   7   9       53.61       61.40     10.55 o
  -8   7   9       88.19       97.22      9.21 o
  -7   7   9       71.38       81.23     10.72 o
  -6   7   9       50.81       38.44      5.08 o
  -5   7   9       23.93       31.61      3.61 o
  -4   7   9      155.55      142.76      4.78 o
  -3   7   9      280.61      262.24      7.31 o
  -2   7   9     1625.77     1569.27     23.65 o
  -1   7   9      100.46      109.30      4.61 o
   0   7   9      672.85      632.95     11.60 o
   1   7   9        0.58       -0.67      4.03 o
   2   7   9        0.29       -0.97      3.17 o
   3   7   9        6.00        6.31      3.64 o
   4   7   9       84.36       73.88      6.20 o
   5   7   9       29.49       37.31      3.78 o
   6   7   9       84.05       90.16      5.50 o
   7   7   9       98.21      100.63      9.03 o
   8   7   9      225.35      237.14      8.96 o
  -9   8   9        2.92       10.80      5.54 o
  -8   8   9      288.19      312.02     12.28 o
  -7   8   9      180.34      179.52     11.05 o
  -6   8   9        1.00        3.58      3.44 o
  -5   8   9        7.48        2.33      3.51 o
  -4   8   9      382.78      417.59      9.65 o
  -3   8   9       25.64       30.70      3.71 o
  -2   8   9       31.09       23.03      4.01 o
  -1   8   9        0.10       -1.97      3.11 o
   0   8   9       63.28       64.98      5.66 o
   1   8   9      364.55      355.31     14.33 o
   2   8   9       50.96       57.46      5.81 o
   3   8   9       66.82       73.04      6.35 o
   4   8   9      287.66      297.24     11.29 o
   5   8   9      183.14      177.20      9.31 o
   6   8   9       18.22       24.30      4.92 o
   7   8   9        0.02       -0.81      3.98 o
  -8   9   9       29.97       42.79      6.16 o
  -7   9   9       25.83       16.37      5.05 o
  -6   9   9        2.14        1.67      3.82 o
  -5   9   9      124.75      146.69      8.74 o
  -4   9   9       46.88       59.58      6.23 o
  -3   9   9       34.10       37.62      4.42 o
  -2   9   9        7.80        1.83      3.38 o
  -1   9   9      115.11      106.54      6.94 o
   0   9   9      124.50      124.12      7.53 o
   1   9   9       21.04       13.58      4.04 o
   2   9   9       58.27       52.90      6.07 o
   3   9   9      481.25      456.67     14.18 o
   4   9   9        4.27        7.40      4.21 o
   5   9   9       31.31       34.39      5.91 o
   6   9   9      197.29      226.21     14.52 o
  -6  10   9       59.18       76.94      7.46 o
  -5  10   9      173.73      183.95     10.22 o
  -4  10   9       22.47       29.62      8.63 o
  -3  10   9      247.73      261.69     11.88 o
  -2  10   9      316.92      333.82     14.57 o
  -1  10   9       21.84       13.33      4.36 o
   0  10   9       87.92       78.85      6.95 o
   1  10   9      134.07      145.64      8.74 o
   2  10   9        0.04       -2.90      3.93 o
   3  10   9        0.35       -2.63      3.99 o
   4  10   9        3.35       -2.28      4.21 o
 -13   0  10      120.93      121.17     17.54 o
 -12   0  10       26.19       15.88     10.55 o
 -11   0  10     1116.25     1001.66     42.80 o
 -10   0  10      808.68      812.83     21.23 o
  -9   0  10      136.84      146.97     14.56 o
  -8   0  10       19.37       11.92      6.40 o
  -7   0  10       33.17       38.56      3.84 o
  -6   0  10     1211.99     1124.44     18.03 o
  -5   0  10      655.15      629.46     11.91 o
  -4   0  10      557.17      558.30     16.76 o
  -3   0  10     1294.15     1143.47     20.25 o
  -2   0  10     4669.68     4701.72    135.70 o
  -1   0  10       87.61      123.15      5.53 o
   0   0  10       12.84       22.12      3.45 o
   1   0  10      208.69      162.60     12.36 o
   2   0  10     2574.10     2628.39     76.46 o
   3   0  10     3782.59     3910.86    105.80 o
   4   0  10      876.94      932.72     34.71 o
   5   0  10      688.45      705.53     17.12 o
   6   0  10      504.59      454.78     13.73 o
   7   0  10      183.65      210.98      9.84 o
   8   0  10       44.94       49.94      6.76 o
   9   0  10        0.19        1.00      4.76 o
  10   0  10     1132.74     1110.01     22.81 o
  11   0  10        1.73       -1.23      4.42 o
 -13   1  10        0.19       16.27      9.33 o
 -12   1  10       41.25       25.79     17.13 o
 -11   1  10      258.05      243.57     23.57 o
 -10   1  10       51.06       47.30      4.98 o
  -9   1  10      180.59      188.23      7.45 o
  -8   1  10       40.89       47.32      5.92 o
  -7   1  10      119.13      126.34      3.93 o
  -6   1  10      192.01      187.45      5.46 o
  -5   1  10        0.38        1.74      1.22 o
  -4   1  10     2319.44     2297.79     28.75 o
  -3   1  10      183.96      200.93      4.66 o
  -2   1  10      298.08      323.64      6.51 o
  -1   1  10     1387.71     1398.58     15.84 o
   0   1  10      158.36      179.66      5.29 o
   1   1  10      419.68      424.45      8.11 o
   2   1  10        6.62        4.92      2.39 o
   3   1  10        4.41        4.02      2.22 o
   4   1  10       68.86       73.30      4.34 o
   5   1  10        8.14        9.81      2.43 o
   6   1  10      128.81      122.70      4.89 o
   7   1  10        0.21       -2.33      2.06 o
   8   1  10      183.58      187.45      6.27 o
   9   1  10       24.82       31.19      3.61 o
  10   1  10        9.20        2.41      2.88 o
  11   1  10        3.03        3.85      3.26 o
 -13   2  10        6.31       17.30     10.31 o
 -12   2  10       16.33        6.06      9.09 o
 -11   2  10       52.24       53.72     19.79 o
 -10   2  10        8.85        4.69      7.04 o
  -9   2  10      107.33      109.26      5.62 o
  -8   2  10        0.02       -2.64      2.17 o
  -7   2  10       32.40       35.91      2.05 o
  -6   2  10      762.43      757.39     10.29 o
  -5   2  10      110.24      135.91      3.62 o
  -4   2  10      601.43      666.04      8.66 o
  -3   2  10     1126.08     1245.69     20.12 o
  -2   2  10        0.34        2.97      1.52 o
  -1   2  10     1266.97     1357.34     20.46 o
   0   2  10        7.44        4.65      1.72 o
   1   2  10      385.06      433.37      8.22 o
   2   2  10        9.95        4.43      1.83 o
   3   2  10      298.33      282.55      7.43 o
   4   2  10      198.51      185.74      5.64 o
   5   2  10       20.52       15.95      3.37 o
   6   2  10       53.58       52.13      3.74 o
   7   2  10       73.22       82.73      4.54 o
   8   2  10        7.92       10.21      2.89 o
   9   2  10        5.30        5.76      2.92 o
  10   2  10      162.32      157.62      6.43 o
  11   2  10      144.04      157.25      7.27 o
 -12   3  10      136.02      175.01     18.76 o
 -11   3  10       36.49       38.55     11.48 o
 -10   3  10       36.07       43.36      6.15 o
  -9   3  10        2.18        0.78      2.77 o
  -8   3  10      331.49      327.75      8.87 o
  -7   3  10        0.07       -1.11      1.89 o
  -6   3  10      163.93      177.29      4.68 o
  -5   3  10      217.71      228.92      4.90 o
  -4   3  10      719.89      740.99      9.94 o
  -3   3  10     2346.58     2387.91     26.25 o
  -2   3  10     1689.36     1681.91     22.99 o
  -1   3  10      690.52      705.83     11.30 o
   0   3  10       12.45        7.72      2.26 o
   1   3  10      740.89      713.99     11.48 o
   2   3  10      596.97      556.94      9.74 o
   3   3  10      482.82      490.76      8.21 o
   4   3  10       45.60       47.38      2.55 o
   5   3  10      280.00      272.23      7.14 o
   6   3  10        5.29        4.07      2.49 o
   7   3  10      864.70      878.09     13.81 o
   8   3  10      411.16      432.00     10.96 o
   9   3  10       20.32       17.88      3.30 o
  10   3  10       60.17       60.17      5.18 o
 -12   4  10      197.42      208.09     20.52 o
 -11   4  10       38.38       34.52      7.96 o
 -10   4  10      655.25      711.36     19.87 o
  -9   4  10        4.01        5.69      3.00 o
  -8   4  10      155.44      151.07      5.73 o
  -7   4  10      261.46      263.87      7.27 o
  -6   4  10       56.52       55.54      3.07 o
  -5   4  10       94.21      110.28      4.25 o
  -4   4  10      748.32      768.77      9.34 o
  -3   4  10      133.15      120.31      3.56 o
  -2   4  10     1163.10     1184.01     13.39 o
  -1   4  10      167.20      186.07      4.73 o
   0   4  10       80.26       76.73      4.50 o
   1   4  10       15.27       23.97      4.19 o
   2   4  10      746.96      757.10     12.94 o
   3   4  10      388.31      368.53      8.61 o
   4   4  10      453.70      443.09      9.01 o
   5   4  10       25.12       19.33      3.00 o
   6   4  10      222.96      235.15      7.13 o
   7   4  10      205.62      216.32      6.63 o
   8   4  10       55.65       59.30      4.32 o
   9   4  10       44.69       47.09      4.20 o
  10   4  10      491.60      513.10     16.00 o
 -11   5  10      303.95      310.29     16.66 o
 -10   5  10        7.34        8.68      2.33 o
  -9   5  10       76.40       96.47      9.25 o
  -8   5  10      432.30      456.20     15.61 o
  -7   5  10      953.46      970.69     24.93 o
  -6   5  10        1.77        2.36      2.50 o
  -5   5  10      981.16      937.69     22.57 o
  -4   5  10     1162.45     1160.92     13.94 o
  -3   5  10      474.18      457.11      7.27 o
  -2   5  10      190.07      197.91      4.91 o
  -1   5  10      666.36      655.16     10.05 o
   0   5  10      519.42      496.79      9.67 o
   1   5  10     1144.95     1168.93     17.42 o
   2   5  10       34.42       41.48      5.25 o
   3   5  10     1224.77     1220.58     21.05 o
   4   5  10      501.58      481.86     10.54 o
   5   5  10      156.26      155.15      5.81 o
   6   5  10        2.33        4.05      2.80 o
   7   5  10      333.14      353.25      8.46 o
   8   5  10      195.89      201.87      6.86 o
   9   5  10      230.02      237.88      7.52 o
 -11   6  10       57.61       63.59      9.70 o
 -10   6  10       56.82       65.97      9.12 o
  -9   6  10        3.04        0.35      4.73 o
  -8   6  10        0.43       -1.46      4.48 o
  -7   6  10      264.42      254.95      9.14 o
  -6   6  10      526.67      492.05     11.42 o
  -5   6  10     1190.17     1165.89     16.53 o
  -4   6  10      114.61      108.54      4.20 o
  -3   6  10      165.63      151.90      4.63 o
  -2   6  10      421.49      433.66      8.03 o
  -1   6  10        2.14        2.66      1.83 o
   0   6  10      194.37      209.07      4.90 o
   1   6  10      268.99      251.33      5.58 o
   2   6  10        0.00        1.59      2.41 o
   3   6  10      172.29      161.72      6.55 o
   4   6  10       47.89       42.72      5.20 o
   5   6  10      381.49      392.57      9.79 o
   6   6  10      507.49      539.33     14.35 o
   7   6  10      182.26      177.03      6.34 o
   8   6  10      224.16      219.86      7.19 o
   9   6  10       13.50       17.51      4.42 o
 -10   7  10       50.46       55.00      8.55 o
  -9   7  10       21.21       35.42      7.33 o
  -8   7  10       54.43       56.29      7.74 o
  -7   7  10       42.08       46.33      7.12 o
  -6   7  10        3.48        4.17      7.96 o
  -5   7  10      371.07      394.34     14.09 o
  -4   7  10       44.49       36.65      3.50 o
  -3   7  10      336.26      341.67      6.75 o
  -2   7  10      268.83      252.77      6.06 o
  -1   7  10      276.23      277.60      6.11 o
   0   7  10     1369.56     1320.88     21.01 o
   1   7  10      592.30      582.34     14.80 o
   2   7  10      695.25      704.50     27.02 o
   3   7  10      525.70      496.20     16.04 o
   4   7  10      155.60      138.72      9.18 o
   5   7  10       90.91      101.50      6.86 o
   6   7  10      198.59      214.44      9.63 o
   7   7  10      449.31      457.38     14.46 o
   8   7  10       30.47       38.13      6.31 o
  -9   8  10      127.95      141.45     11.66 o
  -8   8  10        1.32        5.92      5.40 o
  -7   8  10      110.56      126.31     10.34 o
  -6   8  10       52.05       68.14      6.48 o
  -5   8  10       58.50       51.24      5.95 o
  -4   8  10        0.47        2.11      2.75 o
  -3   8  10      105.69      109.45      5.77 o
  -2   8  10      341.40      293.04     11.71 o
  -1   8  10        3.19        3.59      3.40 o
   0   8  10       30.74       32.43      4.95 o
   1   8  10      120.72      129.36      7.73 o
   2   8  10      153.13      138.07      8.03 o
   3   8  10       26.17       26.34      4.90 o
   4   8  10        2.94        2.60      4.54 o
   5   8  10        0.37        5.91      4.73 o
   6   8  10       21.23       23.91      6.47 o
   7   8  10       82.87       78.35     12.60 o
  -7   9  10       79.26       89.67      7.78 o
  -6   9  10       26.30       16.12      5.73 o
  -5   9  10      144.96      150.61      9.11 o
  -4   9  10      373.16      376.60     13.59 o
  -3   9  10      289.65      304.49     14.59 o
  -2   9  10      107.51      108.09     12.16 o
  -1   9  10      344.15      368.42     12.03 o
   0   9  10      101.13      107.57      7.29 o
   1   9  10       58.87       65.60      6.42 o
   2   9  10        5.53       12.77      4.53 o
   3   9  10       33.26       34.62      5.61 o
   4   9  10       98.22      127.37      8.69 o
   5   9  10      131.38      125.32     10.13 o
  -5  10  10      191.48      223.76     13.50 o
  -4  10  10       98.22      108.72      8.30 o
  -3  10  10        6.26       11.71      4.99 o
  -2  10  10       42.12       36.11      9.12 o
  -1  10  10       62.88       62.06      8.07 o
   0  10  10        7.67        1.62      4.06 o
   1  10  10        0.58        0.77      4.24 o
   2  10  10       15.79        1.17      4.26 o
   3  10  10        0.25       -6.05      4.03 o
 -12   1  11       88.78       92.29     10.62 o
 -11   1  11       35.14       34.64      7.74 o
 -10   1  11      233.97      206.60     13.26 o
  -9   1  11      235.49      216.91     13.95 o
  -8   1  11      155.75      139.76      8.05 o
  -7   1  11       58.79       72.17      4.41 o
  -6   1  11       73.93       73.88      3.24 o
  -5   1  11      636.79      629.07      8.78 o
  -4   1  11       23.77       27.39      2.35 o
  -3   1  11       68.19       84.83      3.16 o
  -2   1  11      261.89      262.63      8.87 o
  -1   1  11      139.99      139.62      4.00 o
   0   1  11        1.16        1.70      1.83 o
   1   1  11     1069.44     1075.66     15.90 o
   2   1  11     1826.93     1770.63     27.31 o
   3   1  11      800.50      844.63     14.61 o
   4   1  11      744.48      735.34     13.68 o
   5   1  11       34.34       31.16      3.30 o
   6   1  11       28.95       28.53      3.24 o
   7   1  11        6.29       10.28      3.62 o
   8   1  11       64.03       57.36      4.24 o
   9   1  11      665.39      631.88     12.23 o
  10   1  11       84.85       81.25      5.30 o
 -12   2  11        2.03        7.60      6.82 o
 -11   2  11      590.89      591.37     22.77 o
 -10   2  11       11.80        9.99      4.43 o
  -9   2  11        0.22        3.86      3.69 o
  -8   2  11      144.95      121.17      5.36 o
  -7   2  11      638.63      620.92     13.18 o
  -6   2  11     2672.21     2601.38     35.69 o
  -5   2  11       55.34       55.07      2.70 o
  -4   2  11        1.47        0.27      1.16 o
  -3   2  11     2191.92     2307.76     23.18 o
  -2   2  11     3639.53     3657.10     59.73 o
  -1   2  11       63.71       65.70      3.55 o
   0   2  11     1316.55     1344.09     18.56 o
   1   2  11     5679.96     5469.03     62.42 o
   2   2  11     1778.75     1749.40     23.45 o
   3   2  11        9.64       11.29      2.07 o
   4   2  11        0.19        2.01      2.14 o
   5   2  11      859.93      832.43     13.83 o
   6   2  11     1078.39     1125.64     16.08 o
   7   2  11       16.47        8.31      3.50 o
   8   2  11      227.76      242.49      7.34 o
   9   2  11      163.93      187.19      7.03 o
  10   2  11      240.13      256.51      8.17 o
 -12   3  11        1.77       -8.40      8.01 o
 -11   3  11        1.30        0.80     14.63 o
 -10   3  11      196.82      172.81     10.04 o
  -9   3  11       40.30       31.99      5.28 o
  -8   3  11      474.68      439.16      8.69 o
  -7   3  11      532.51      509.60     10.15 o
  -6   3  11        0.41       -1.76      1.68 o
  -5   3  11      608.83      600.46      9.24 o
  -4   3  11      223.19      224.45      5.55 o
  -3   3  11      327.57      341.55      6.77 o
  -2   3  11      243.77      229.79      5.10 o
  -1   3  11      154.55      127.82      5.30 o
   0   3  11      559.91      589.42     13.36 o
   1   3  11      513.38      522.58     10.34 o
   2   3  11      692.39      664.19     11.34 o
   3   3  11        1.10       -0.90      1.57 o
   4   3  11      928.88      892.49     12.22 o
   5   3  11       33.14       32.09      3.46 o
   6   3  11      469.75      485.05     10.42 o
   7   3  11      285.05      283.51      7.60 o
   8   3  11      432.81      428.47      9.68 o
   9   3  11      122.86      139.35      6.64 o
  10   3  11       71.48       68.29      5.51 o
 -11   4  11       59.62       65.73      9.19 o
 -10   4  11       43.52       33.28      6.02 o
  -9   4  11      261.38      280.75      8.73 o
  -8   4  11       52.62       60.16      4.13 o
  -7   4  11       40.17       39.74      3.49 o
  -6   4  11       24.91       33.07      4.50 o
  -5   4  11        0.46        1.57      1.40 o
  -4   4  11      578.79      570.48      7.82 o
  -3   4  11        0.83       -1.66      1.53 o
  -2   4  11        0.60       -0.29      1.85 o
  -1   4  11       26.88       34.15      2.57 o
   0   4  11      463.04      439.42     13.06 o
   1   4  11      880.60      889.08     20.39 o
   2   4  11      164.97      136.59      6.32 o
   3   4  11       31.12       38.00      4.11 o
   4   4  11        0.27       -0.32      2.18 o
   5   4  11      518.45      512.89     10.47 o
   6   4  11      132.70      128.95      5.72 o
   7   4  11       42.51       41.69      4.52 o
   8   4  11       13.06       15.94      3.26 o
   9   4  11        0.61       -3.04      2.87 o
 -11   5  11      107.21      123.96     14.58 o
 -10   5  11        5.68        1.76      2.31 o
  -9   5  11      104.67      123.26      8.69 o
  -8   5  11      408.37      443.01     15.81 o
  -7   5  11        0.12        6.45      2.54 o
  -6   5  11       81.88       92.32      4.66 o
  -5   5  11      109.27       93.60      4.42 o
  -4   5  11       13.94       20.60      2.30 o
  -3   5  11      365.88      388.67      7.13 o
  -2   5  11      264.01      270.51      5.78 o
  -1   5  11      510.35      514.77      8.80 o
   0   5  11        7.91        6.69      2.46 o
   1   5  11      250.78      227.66      9.39 o
   2   5  11       84.12       71.92      4.75 o
   3   5  11       34.94       37.72      4.08 o
   4   5  11       18.35       22.29      3.41 o
   5   5  11      472.08      468.22     10.03 o
   6   5  11      132.40      133.75      5.94 o
   7   5  11     1013.99     1022.46     15.85 o
   8   5  11      169.43      164.99      6.50 o
   9   5  11      297.81      312.79      9.58 o
 -10   6  11        0.23        4.94      5.71 o
  -9   6  11       15.01        4.62      8.87 o
  -8   6  11       52.11       55.44      8.87 o
  -7   6  11        1.21       -2.77      3.31 o
  -6   6  11        1.68       -3.67      2.45 o
  -5   6  11       38.75       36.46      4.02 o
  -4   6  11      452.37      434.15      7.55 o
  -3   6  11        6.73        5.96      2.18 o
  -2   6  11      541.83      518.13      8.64 o
  -1   6  11       30.66       32.65      3.34 o
   0   6  11      228.00      207.09      5.26 o
   1   6  11      859.19      844.88     12.47 o
   2   6  11        8.16        8.91      2.89 o
   3   6  11      563.36      515.16     12.38 o
   4   6  11      161.34      144.62      7.73 o
   5   6  11        6.01        6.16      3.08 o
   6   6  11        0.02        5.12      3.13 o
   7   6  11       31.16       34.20      3.85 o
   8   6  11       89.87       83.19      5.66 o
  -9   7  11      100.87      100.68     18.40 o
  -8   7  11      258.55      283.48     15.11 o
  -7   7  11       26.47       16.52      5.77 o
  -6   7  11      200.28      219.64     12.57 o
  -5   7  11      232.95      237.48      8.11 o
  -4   7  11      327.51      318.08      8.53 o
  -3   7  11      196.28      193.04      6.05 o
  -2   7  11       10.53       13.90      4.44 o
  -1   7  11      256.59      249.16      8.90 o
   0   7  11     2276.34     2352.42     38.56 o
   1   7  11      171.88      167.25     12.10 o
   2   7  11      424.88      396.69     14.43 o
   3   7  11       38.94       52.44      6.71 o
   4   7  11      425.47      428.40     15.75 o
   5   7  11      251.57      262.44     12.80 o
   6   7  11      168.70      172.10     10.07 o
   7   7  11      348.44      373.06     14.46 o
  -8   8  11        2.88        1.34      5.41 o
  -7   8  11       19.12       26.01      6.32 o
  -6   8  11        2.96        0.92      4.52 o
  -5   8  11       13.46        7.64      5.18 o
  -4   8  11       45.91       45.79      5.18 o
  -3   8  11        2.41        3.57      3.45 o
  -2   8  11       23.48       11.43      3.83 o
  -1   8  11        0.83        1.67      3.55 o
   0   8  11      254.35      256.52     10.23 o
   1   8  11       33.26       30.08      5.79 o
   2   8  11        0.02       -3.48      4.21 o
   3   8  11       42.41       43.50      6.89 o
   4   8  11       75.56       71.27      8.11 o
   5   8  11       74.32       71.21      6.70 o
   6   8  11        0.02        9.56      5.30 o
  -6   9  11       24.26       20.79      6.44 o
  -5   9  11        5.78       10.57      4.72 o
  -4   9  11        3.36       10.71      4.51 o
  -3   9  11        0.21        1.41      5.06 o
  -2   9  11       28.13       25.01      4.80 o
  -1   9  11      100.97       93.92      7.17 o
   0   9  11       13.92        8.34      5.93 o
   1   9  11       53.87       59.73      6.53 o
   2   9  11        0.58        0.26      3.75 o
   3   9  11       86.32       95.29     10.74 o
   4   9  11        8.40       11.74      5.83 o
  -3  10  11      186.38      205.13     10.91 o
  -2  10  11      186.72      222.78     28.78 o
  -1  10  11        7.21        2.96      5.66 o
   0  10  11       56.32       54.34      6.66 o
   1  10  11       35.03       33.60      6.00 o
 -12   0  12      341.01      357.89     26.04 o
 -11   0  12     1078.29     1123.08     47.34 o
 -10   0  12       65.63       68.26     12.70 o
  -9   0  12      116.15      107.64     13.68 o
  -8   0  12      875.71      879.28     25.89 o
  -7   0  12        3.31       -2.46      4.99 o
  -6   0  12       87.47       86.35      4.66 o
  -5   0  12       87.57       81.57      4.51 o
  -4   0  12      419.64      408.56     13.02 o
  -3   0  12      639.14      639.35     12.81 o
  -2   0  12       55.61       46.56      3.17 o
  -1   0  12      126.94      135.83      7.71 o
   0   0  12     1034.33     1028.44     24.83 o
   1   0  12      138.37      135.58     14.76 o
   2   0  12      425.34      383.06     21.79 o
   3   0  12      133.99      111.34      8.65 o
   4   0  12     1978.11     1894.52     43.28 o
   5   0  12      322.54      309.70     14.49 o
   6   0  12       77.28       72.84      6.76 o
   7   0  12       20.87       21.03      4.95 o
   8   0  12      154.00      142.73      9.31 o
   9   0  12       20.28        7.79      4.31 o
  10   0  12      272.38      266.46     13.07 o
 -12   1  12      280.30      271.01     22.21 o
 -11   1  12        8.93       20.53      6.86 o
 -10   1  12       11.06       11.52      5.83 o
  -9   1  12       76.24       68.37      6.85 o
  -8   1  12      402.02      416.31     10.05 o
  -7   1  12     1587.73     1590.48     31.28 o
  -6   1  12      212.73      217.00      5.02 o
  -5   1  12      499.24      498.60      7.99 o
  -4   1  12      325.11      316.93      7.01 o
  -3   1  12      305.71      323.20      7.65 o
  -2   1  12      109.91      125.58      6.17 o
  -1   1  12      204.39      206.44      5.40 o
   0   1  12     1106.12     1106.14     16.13 o
   1   1  12      265.13      249.44      7.70 o
   2   1  12      303.16      292.88      8.09 o
   3   1  12      110.67      107.26      5.26 o
   4   1  12      418.37      417.60     11.55 o
   5   1  12      343.26      362.54      8.80 o
   6   1  12        4.30        9.07      2.70 o
   7   1  12      176.89      188.86      6.49 o
   8   1  12       36.02       48.89      4.36 o
   9   1  12       11.18       11.42      3.42 o
  10   1  12       15.10       16.58      4.05 o
 -12   2  12        6.15        7.10      7.74 o
 -11   2  12      147.01      151.41     12.35 o
 -10   2  12        0.78       -5.36      3.75 o
  -9   2  12      723.20      728.40     30.24 o
  -8   2  12      401.25      405.91     12.31 o
  -7   2  12       14.28       16.29      3.32 o
  -6   2  12      723.27      726.55     11.90 o
  -5   2  12      172.62      164.44      3.99 o
  -4   2  12       14.17       10.46      1.77 o
  -3   2  12       23.22       30.02      4.51 o
  -2   2  12      119.32      110.80      4.57 o
  -1   2  12       90.96       77.49      4.02 o
   0   2  12      154.44      159.21      5.13 o
   1   2  12      101.05      114.33      7.59 o
   2   2  12      782.76      781.37     13.16 o
   3   2  12      735.50      710.15     11.53 o
   4   2  12       97.01       93.78      5.23 o
   5   2  12        3.97        5.51      2.67 o
   6   2  12        0.42       -1.96      2.59 o
   7   2  12      596.40      585.67     11.35 o
   8   2  12       94.04       87.27      5.13 o
   9   2  12      136.48      141.10      6.31 o
  10   2  12      252.26      239.01     12.86 o
 -12   3  12      147.60      184.71     14.22 o
 -11   3  12        9.74        9.10      5.02 o
 -10   3  12       89.98       96.48      8.22 o
  -9   3  12       88.54       78.58      4.59 o
  -8   3  12      312.64      310.66      9.27 o
  -7   3  12      769.52      769.49     13.36 o
  -6   3  12       47.34       42.30      3.39 o
  -5   3  12       20.33       26.50      3.66 o
  -4   3  12      674.65      671.29     10.44 o
  -3   3  12     2104.50     2078.82     31.72 o
  -2   3  12      666.71      661.81     10.88 o
  -1   3  12      115.45      114.70      4.75 o
   0   3  12     1789.68     1681.43     26.05 o
   1   3  12      242.40      223.09      6.09 o
   2   3  12     1114.15     1063.32     16.21 o
   3   3  12      160.93      148.05      9.98 o
   4   3  12        7.79        7.21      1.98 o
   5   3  12       68.47       69.96      3.57 o
   6   3  12      285.98      283.18      8.17 o
   7   3  12        0.90       -3.39      2.52 o
   8   3  12      196.36      190.39      6.87 o
   9   3  12      238.38      244.06      8.00 o
 -11   4  12       36.75       37.60      6.71 o
 -10   4  12       23.33       19.70      5.44 o
  -9   4  12      118.93      128.65      8.44 o
  -8   4  12      438.07      421.27     17.11 o
  -7   4  12       72.90       70.45      5.03 o
  -6   4  12       66.08       66.71      3.29 o
  -5   4  12       90.07       99.93      3.51 o
  -4   4  12      122.77      115.49      3.67 o
  -3   4  12     1194.50     1240.93     15.87 o
  -2   4  12       12.60       10.17      2.32 o
  -1   4  12      319.23      288.34      8.57 o
   0   4  12      641.37      628.61     16.71 o
   1   4  12        7.24        8.95      3.77 o
   2   4  12       80.76       74.29      5.18 o
   3   4  12       29.23       32.36      3.57 o
   4   4  12        1.13        2.35      2.55 o
   5   4  12        6.59        4.61      3.29 o
   6   4  12       34.13       33.98      3.93 o
   7   4  12        1.62       -2.37      2.84 o
   8   4  12        5.24       -1.74      2.85 o
   9   4  12      159.30      178.46      7.69 o
 -11   5  12        1.18       -0.94      5.55 o
 -10   5  12       22.37       28.92      5.86 o
  -9   5  12      157.54      163.92      9.77 o
  -8   5  12        1.16       -3.61      3.03 o
  -7   5  12      111.56       94.92      7.79 o
  -6   5  12       17.02       16.48      3.12 o
  -5   5  12       26.24       34.45      5.27 o
  -4   5  12       47.77       50.50      2.93 o
  -3   5  12       14.96       14.93      2.37 o
  -2   5  12      119.19      113.27      4.09 o
  -1   5  12       37.27       39.35      3.49 o
   0   5  12      185.90      172.61      6.87 o
   1   5  12        2.97       -4.99      3.32 o
   2   5  12      439.70      423.54     11.08 o
   3   5  12      139.90      150.98      8.56 o
   4   5  12      702.69      669.99     14.67 o
   5   5  12        0.67        2.95      2.71 o
   6   5  12      293.21      310.97      8.71 o
   7   5  12       37.70       40.70      4.14 o
   8   5  12        3.18        1.44      3.12 o
 -10   6  12      113.74      157.76     12.83 o
  -9   6  12      254.71      313.42     16.58 o
  -8   6  12        1.30       -5.03      4.47 o
  -7   6  12       22.69       12.61      4.47 o
  -6   6  12        0.31       -1.75      2.99 o
  -5   6  12      556.57      560.06     16.32 o
  -4   6  12      686.33      684.64     12.19 o
  -3   6  12       78.49       84.15      3.89 o
  -2   6  12      615.54      635.91     10.08 o
  -1   6  12     1841.59     1818.81     25.49 o
   0   6  12       59.07       56.78      4.06 o
   1   6  12      176.94      163.65      5.59 o
   2   6  12      103.98      115.00      7.26 o
   3   6  12      890.86      892.23     32.76 o
   4   6  12      399.42      411.28     11.72 o
   5   6  12      187.63      191.28      7.58 o
   6   6  12      787.41      818.61     16.42 o
   7   6  12      288.42      292.79      9.28 o
  -9   7  12       19.36       31.06      7.33 o
  -8   7  12       59.28       50.05      8.24 o
  -7   7  12       14.88       10.45      7.18 o
  -6   7  12       21.30       28.50      5.03 o
  -5   7  12        4.40        0.18      2.88 o
  -4   7  12        5.49        4.90      3.17 o
  -3   7  12       68.13       52.69      4.30 o
  -2   7  12      229.42      211.94      6.47 o
  -1   7  12        3.05       -1.43      2.66 o
   0   7  12        0.03        2.21      5.66 o
   1   7  12       51.01       45.21     10.89 o
   2   7  12       13.61       17.25      5.26 o
   3   7  12       19.61        4.31      4.78 o
   4   7  12       65.23       53.72      7.30 o
   5   7  12        4.99        2.51      4.15 o
   6   7  12       40.03       37.49      5.82 o
  -7   8  12       18.78       15.74      6.25 o
  -6   8  12        5.90        0.59      4.91 o
  -5   8  12       30.83       38.14      8.04 o
  -4   8  12        8.41        7.31      4.96 o
  -3   8  12       60.38       58.50      7.35 o
  -2   8  12       16.11       18.62      4.40 o
  -1   8  12       79.81       78.40      7.39 o
   0   8  12        0.68        1.27      4.44 o
   1   8  12      159.01      145.27     10.02 o
   2   8  12       13.14        8.31      5.13 o
   3   8  12       10.10       16.37      7.09 o
   4   8  12       33.48       27.08      6.80 o
   5   8  12       25.75       21.29      5.58 o
  -5   9  12       83.76       85.05      9.27 o
  -4   9  12      108.04      128.67     10.52 o
  -3   9  12       82.55       89.66     13.29 o
  -2   9  12       64.53       67.22      8.10 o
  -1   9  12      182.11      208.95     11.43 o
   0   9  12       69.32       69.42      7.96 o
   1   9  12        0.04       -5.87      4.32 o
   2   9  12        2.25       -0.06      4.85 o
   3   9  12       41.04       50.25     10.32 o
 -12   1  13       25.83       26.64      7.93 o
 -11   1  13       72.33       78.57     10.14 o
 -10   1  13      326.00      304.07     20.23 o
  -9   1  13       19.02       29.83      5.48 o
  -8   1  13      396.88      424.72     12.03 o
  -7   1  13      124.48      120.84      5.55 o
  -6   1  13      351.96      352.06      8.15 o
  -5   1  13      288.41      279.86      5.95 o
  -4   1  13      186.41      178.78      4.93 o
  -3   1  13      548.26      552.47      9.79 o
  -2   1  13      147.13      139.97      4.80 o
  -1   1  13       13.22       13.99      2.21 o
   0   1  13     1336.20     1247.87     16.58 o
   1   1  13     1240.08     1216.12     18.28 o
   2   1  13      177.02      174.61      8.76 o
   3   1  13      956.81      960.61     16.72 o
   4   1  13      920.32      885.01     16.28 o
   5   1  13      328.99      326.89      8.63 o
   6   1  13       95.07       99.85      5.14 o
   7   1  13      182.05      181.51      6.70 o
   8   1  13      486.06      496.69     11.03 o
   9   1  13      467.44      498.43     11.36 o
 -11   2  13       14.63       15.17     10.24 o
 -10   2  13       46.07       43.19      6.75 o
  -9   2  13       74.75       80.11      7.49 o
  -8   2  13      287.14      310.93     12.87 o
  -7   2  13      141.51      132.68      7.29 o
  -6   2  13     1129.65     1132.97     25.89 o
  -5   2  13      427.52      388.92      9.61 o
  -4   2  13      273.93      270.70      8.52 o
  -3   2  13       41.00       48.69      3.60 o
  -2   2  13        0.51        0.22      2.33 o
  -1   2  13      115.56      123.38      5.04 o
   0   2  13      233.69      253.42      6.03 o
   1   2  13       61.44       56.02      3.59 o
   2   2  13       47.53       49.98      3.55 o
   3   2  13       15.80       10.92      2.40 o
   4   2  13        0.78        1.21      2.10 o
   5   2  13      580.58      554.15     11.48 o
   6   2  13      885.88      866.22     15.35 o
   7   2  13      260.97      253.27      9.06 o
   8   2  13      160.48      143.76      6.63 o
   9   2  13       82.82       95.49      5.74 o
 -11   3  13       27.47       29.45      6.05 o
 -10   3  13      196.74      191.86     10.87 o
  -9   3  13        1.18        1.56      2.49 o
  -8   3  13        2.28       -0.10      2.68 o
  -7   3  13       38.43       33.80      5.16 o
  -6   3  13      468.67      447.45     10.64 o
  -5   3  13      303.25      285.55      9.53 o
  -4   3  13       21.34       20.20      4.96 o
  -3   3  13     1226.70     1157.30     17.99 o
  -2   3  13      231.11      215.67      7.07 o
  -1   3  13      948.35      864.45     14.64 o
   0   3  13      643.21      672.51     16.02 o
   1   3  13        0.91        1.89      2.05 o
   2   3  13      114.48      113.47      4.64 o
   3   3  13       62.22       62.06      3.74 o
   4   3  13      901.98      859.59     12.50 o
   5   3  13      342.75      338.70      9.92 o
   6   3  13        1.30        2.72      2.96 o
   7   3  13      116.35      100.06      5.47 o
   8   3  13       86.47       86.77      5.34 o
   9   3  13       20.96       23.27      4.71 o
 -11   4  13      117.56      118.39      9.44 o
 -10   4  13      244.82      293.69     17.94 o
  -9   4  13       65.62       75.98      7.41 o
  -8   4  13       31.46       28.21      5.30 o
  -7   4  13       76.20       90.38      7.46 o
  -6   4  13      562.42      602.85     13.34 o
  -5   4  13      572.48      568.27     13.48 o
  -4   4  13       71.05       79.15      4.31 o
  -3   4  13      511.93      527.16      9.92 o
  -2   4  13      347.09      369.93     10.28 o
  -1   4  13      591.32      584.43     11.83 o
   0   4  13      356.39      345.87     12.37 o
   1   4  13      150.86      129.70      8.25 o
   2   4  13      651.62      625.41     14.54 o
   3   4  13      507.84      467.04     10.83 o
   4   4  13      302.10      296.90      8.06 o
   5   4  13       13.15        8.14      2.95 o
   6   4  13       12.27       10.22      3.33 o
   7   4  13       89.08      109.02      5.64 o
   8   4  13       22.53       17.62      3.85 o
 -10   5  13       15.77       10.28      5.06 o
  -9   5  13      107.66      116.95      9.00 o
  -8   5  13      104.68      104.08      8.13 o
  -7   5  13        0.62       -2.00      3.02 o
  -6   5  13      358.88      364.04     10.65 o
  -5   5  13      351.07      339.72     10.08 o
  -4   5  13      884.05      848.28     14.02 o
  -3   5  13       60.79       57.80      3.37 o
  -2   5  13      123.99      125.24      6.11 o
  -1   5  13        6.75        1.74      3.02 o
   0   5  13        9.04        6.88      3.32 o
   1   5  13        7.04        1.33      4.07 o
   2   5  13      443.71      431.73     16.73 o
   3   5  13       93.68       93.01      6.22 o
   4   5  13      188.18      186.31     11.10 o
   5   5  13       57.52       57.63      4.52 o
   6   5  13        8.47       -1.36      2.98 o
   7   5  13       21.15       18.48      3.61 o
   8   5  13      333.28      383.85      9.96 o
  -9   6  13       54.20       60.46      7.73 o
  -8   6  13       28.37       33.53      6.06 o
  -7   6  13       30.89       28.08      5.31 o
  -6   6  13       47.40       42.59      4.82 o
  -5   6  13       44.03       45.41      4.78 o
  -4   6  13       73.10       70.80      5.15 o
  -3   6  13       59.27       46.00      4.30 o
  -2   6  13       46.71       50.72      4.40 o
  -1   6  13       49.96       42.78      4.11 o
   0   6  13       32.86       38.46      5.12 o
   1   6  13        1.49        0.64      2.44 o
   2   6  13       74.26       71.06      7.74 o
   3   6  13      365.44      345.49     10.67 o
   4   6  13      134.87      145.33      7.59 o
   5   6  13      439.45      451.06     11.68 o
   6   6  13       97.24       96.83      6.58 o
   7   6  13       39.94       41.77      4.78 o
  -8   7  13        2.14       -2.34     12.61 o
  -7   7  13      119.02      127.43     11.79 o
  -6   7  13        2.47       -0.54      3.65 o
  -5   7  13        2.43        1.85      3.15 o
  -4   7  13       21.99       17.36      3.79 o
  -3   7  13      119.77      114.13      6.28 o
  -2   7  13       23.65       28.59      4.83 o
  -1   7  13        0.00        0.22      4.16 o
   0   7  13      237.51      215.19     10.99 o
   1   7  13       73.52       55.92      7.08 o
   2   7  13       28.37       32.75      6.29 o
   3   7  13       22.61       14.31      5.59 o
   4   7  13      187.45      189.94     13.17 o
   5   7  13       97.42      100.81      7.74 o
   6   7  13       22.50       13.41      4.97 o
  -7   8  13      103.27      129.55     11.48 o
  -6   8  13       43.61       40.82      7.53 o
  -5   8  13       12.59       13.84      5.91 o
  -4   8  13       67.95       93.21     10.21 o
  -3   8  13      249.81      253.67     13.21 o
  -2   8  13      289.31      305.72     11.19 o
  -1   8  13       22.97       10.26     11.44 o
   0   8  13       50.34       42.84      6.82 o
   1   8  13       69.42       55.88      7.40 o
   2   8  13       44.65       52.29      7.56 o
   3   8  13      342.76      371.89     15.74 o
   4   8  13        2.24        2.08      5.23 o
  -4   9  13      209.62      222.80     16.98 o
  -3   9  13       59.95       64.69     12.02 o
  -2   9  13       26.79       26.77      9.72 o
  -1   9  13       43.00       66.71     10.81 o
   0   9  13      116.04      133.42     10.09 o
   1   9  13        6.97       10.53      5.33 o
   2   9  13       23.05       12.02      5.79 o
 -11   0  14       47.44       65.28     14.02 o
 -10   0  14        0.25        6.45      8.55 o
  -9   0  14      294.10      300.73     21.99 o
  -8   0  14      179.69      215.62     12.87 o
  -7   0  14       37.05       31.60      4.31 o
  -6   0  14       55.08       44.06      6.01 o
  -5   0  14       52.30       45.39      6.30 o
  -4   0  14     1226.64     1248.97     33.93 o
  -3   0  14       44.44       30.56      3.68 o
  -2   0  14      116.37      103.15      4.70 o
  -1   0  14      756.91      734.37     15.53 o
   0   0  14     2298.55     2197.41     60.27 o
   1   0  14      631.74      575.96     17.34 o
   2   0  14      613.59      630.89     18.97 o
   3   0  14      945.99      991.18     28.50 o
   4   0  14       52.91       53.51      7.76 o
   5   0  14      508.51      520.92     20.44 o
   6   0  14      233.25      252.97     25.70 o
   7   0  14        3.01        2.55      4.13 o
   8   0  14      187.74      201.02      9.92 o
   9   0  14       10.89        6.40      5.26 o
 -11   1  14       84.92       65.02     10.03 o
 -10   1  14       49.33       53.49     13.12 o
  -9   1  14      107.86      114.48      8.57 o
  -8   1  14       98.62       98.59      9.49 o
  -7   1  14       82.53       81.45      4.83 o
  -6   1  14      983.27      990.84     19.30 o
  -5   1  14      604.43      592.30     13.52 o
  -4   1  14       28.21       20.33      2.92 o
  -3   1  14       61.15       72.18      5.85 o
  -2   1  14       70.98       62.11      4.48 o
  -1   1  14      486.82      464.73      9.20 o
   0   1  14       99.16      105.15      4.26 o
   1   1  14       13.55       17.89      2.93 o
   2   1  14       10.99       16.34      2.70 o
   3   1  14       97.84      108.47      4.89 o
   4   1  14       11.70        7.16      3.20 o
   5   1  14      610.18      592.48     13.56 o
   6   1  14       23.07       20.26      3.62 o
   7   1  14      784.77      785.53     14.13 o
   8   1  14       63.10       73.70      8.11 o
 -11   2  14       35.90       57.33      9.50 o
 -10   2  14       11.70       16.95      5.26 o
  -9   2  14       54.03       44.43      4.07 o
  -8   2  14        5.63        2.68      3.98 o
  -7   2  14       70.78       68.48      6.48 o
  -6   2  14      186.71      182.35      9.06 o
  -5   2  14      163.29      172.61      5.54 o
  -4   2  14       57.07       52.50      3.62 o
  -3   2  14      229.22      245.93      7.22 o
  -2   2  14      239.59      231.68      6.87 o
  -1   2  14        0.33       -3.16      2.11 o
   0   2  14        5.36        1.37      1.96 o
   1   2  14      119.10       99.48      4.70 o
   2   2  14      180.32      175.06      6.29 o
   3   2  14       30.70       34.87      3.30 o
   4   2  14       26.72       28.06      3.20 o
   5   2  14       59.70       62.41      4.82 o
   6   2  14        9.25        9.24      3.47 o
   7   2  14      171.56      171.65      7.76 o
   8   2  14      115.82      125.99      6.70 o
 -11   3  14       47.56       51.61      8.19 o
 -10   3  14        0.98        1.06      4.34 o
  -9   3  14       68.75       57.51      7.04 o
  -8   3  14      145.39      127.71      8.60 o
  -7   3  14      567.76      565.66     16.54 o
  -6   3  14       35.48       29.73      5.05 o
  -5   3  14      126.16      120.14      5.50 o
  -4   3  14       66.27       71.59      5.08 o
  -3   3  14      617.95      607.06     10.04 o
  -2   3  14       17.25       12.79      2.68 o
  -1   3  14      409.43      412.69      9.57 o
   0   3  14       63.80       66.54      4.81 o
   1   3  14      252.36      233.05      9.86 o
   2   3  14      136.94      137.21      5.34 o
   3   3  14     1118.51     1070.52     15.91 o
   4   3  14        3.05        2.08      2.17 o
   5   3  14       33.20       37.99      4.19 o
   6   3  14      231.34      240.89      8.14 o
   7   3  14      137.89      142.67      6.35 o
   8   3  14        0.56        1.00      3.15 o
 -10   4  14        6.70       16.29      6.83 o
  -9   4  14       14.00       22.33      5.73 o
  -8   4  14       14.22       16.19      6.32 o
  -7   4  14       89.57       74.40      6.94 o
  -6   4  14        9.38        4.44      3.90 o
  -5   4  14      268.84      260.83      9.03 o
  -4   4  14      477.51      444.26      9.67 o
  -3   4  14      411.92      395.71      8.75 o
  -2   4  14      134.27      116.60      5.66 o
  -1   4  14      381.11      392.93      9.82 o
   0   4  14       41.89       42.53      5.99 o
   1   4  14      290.46      279.41     17.96 o
   2   4  14       48.89       45.23      6.52 o
   3   4  14      810.68      819.13     15.54 o
   4   4  14       97.78      102.37      5.64 o
   5   4  14      139.19      122.77      6.01 o
   6   4  14       91.99       95.95      5.77 o
   7   4  14       30.80       34.56      4.63 o
  -9   5  14       25.34       19.87      5.36 o
  -8   5  14       50.67       41.12      6.43 o
  -7   5  14      177.07      178.86      8.14 o
  -6   5  14      200.83      203.84      8.37 o
  -5   5  14        0.14       -1.14      3.38 o
  -4   5  14       29.32       28.88      4.32 o
  -3   5  14      108.75      120.49      5.88 o
  -2   5  14      583.47      544.36     12.65 o
  -1   5  14       29.44       31.63      3.83 o
   0   5  14       38.08       36.21      4.37 o
   1   5  14      102.81       96.43      8.06 o
   2   5  14      330.55      329.76     12.45 o
   3   5  14        5.58        5.44      4.11 o
   4   5  14      101.37       88.08      5.78 o
   5   5  14        0.74        2.62      3.05 o
   6   5  14       98.29       97.79      5.92 o
   7   5  14       29.59       27.82      5.68 o
  -9   6  14        0.38        0.75      4.62 o
  -8   6  14       22.46       29.11     10.32 o
  -7   6  14       19.94       28.69      5.41 o
  -6   6  14      736.34      713.21     16.01 o
  -5   6  14       18.06       17.76      4.10 o
  -4   6  14      104.85       94.75      8.69 o
  -3   6  14        5.16        1.19      3.18 o
  -2   6  14      258.65      274.28      9.50 o
  -1   6  14      288.82      290.03      9.78 o
   0   6  14        0.66       -0.85      4.24 o
   1   6  14      295.56      315.35     10.12 o
   2   6  14      260.47      266.96     14.56 o
   3   6  14       57.23       46.65      7.14 o
   4   6  14       21.60       23.51      6.07 o
   5   6  14       24.99       25.67      5.47 o
   6   6  14      232.01      260.72     11.46 o
  -7   7  14      144.68      149.47      9.51 o
  -6   7  14        0.00       -5.82      4.55 o
  -5   7  14       55.94       44.67      7.47 o
  -4   7  14        5.80        4.51      3.47 o
  -3   7  14        0.02       -0.12      3.67 o
  -2   7  14       10.29       11.10      4.08 o
  -1   7  14       36.89       44.10      6.79 o
   0   7  14       25.09       27.20      6.33 o
   1   7  14        9.39        9.15      5.01 o
   2   7  14      141.90      157.11     10.55 o
   3   7  14       19.07       12.87      5.60 o
   4   7  14       79.43       73.43      8.87 o
   5   7  14      342.02      338.71     12.92 o
  -6   8  14       13.97       21.68      8.16 o
  -5   8  14      163.82      173.16     12.40 o
  -4   8  14       28.11       24.12      9.75 o
  -3   8  14        5.20        8.22      5.54 o
  -2   8  14      320.05      323.10     36.30 o
  -1   8  14       94.75      107.53      9.11 o
   0   8  14       88.47       84.37     13.38 o
   1   8  14        3.60        6.66      5.59 o
   2   8  14       50.23       64.77      8.26 o
   3   8  14      141.19      153.92     11.92 o
 -11   1  15       45.63       45.69      9.46 o
 -10   1  15       22.05       25.98      5.95 o
  -9   1  15       85.90       79.48      7.84 o
  -8   1  15      145.21      142.57      9.71 o
  -7   1  15       66.11       70.03      5.86 o
  -6   1  15       41.69       32.68      4.38 o
  -5   1  15       61.11       55.39      4.91 o
  -4   1  15      541.46      551.48     10.75 o
  -3   1  15      184.56      183.14      7.51 o
  -2   1  15      390.30      395.61     12.47 o
  -1   1  15      135.69      144.19      5.14 o
   0   1  15      252.57      236.45      7.23 o
   1   1  15      163.86      163.39      6.22 o
   2   1  15      186.81      168.37      5.91 o
   3   1  15       11.48        7.05      2.77 o
   4   1  15       31.09       33.03      4.34 o
   5   1  15       57.10       48.46      5.02 o
   6   1  15        2.09       -4.17      2.98 o
   7   1  15       19.69       16.86      3.82 o
   8   1  15       47.68       58.17      5.18 o
 -10   2  15       76.78       77.78      8.33 o
  -9   2  15       59.90       65.80      8.17 o
  -8   2  15       18.56       19.92      4.97 o
  -7   2  15       12.66       14.17      4.35 o
  -6   2  15      283.71      304.78     13.11 o
  -5   2  15        0.86        1.53      2.75 o
  -4   2  15       49.90       54.11      4.69 o
  -3   2  15      369.45      315.67      8.49 o
  -2   2  15       63.94       57.57      4.20 o
  -1   2  15      222.70      199.32      6.96 o
   0   2  15      902.64      878.80     14.40 o
   1   2  15     1132.33     1166.11     18.46 o
   2   2  15      663.40      663.47     12.86 o
   3   2  15      311.06      311.44      7.95 o
   4   2  15      354.26      360.84      8.71 o
   5   2  15      349.38      360.91      9.77 o
   6   2  15      976.29     1028.38     17.89 o
   7   2  15      317.47      384.56     11.76 o
   8   2  15      127.28      144.37      6.74 o
 -10   3  15      176.47      173.99     11.02 o
  -9   3  15       90.91      104.13     10.52 o
  -8   3  15       58.73       65.03      6.99 o
  -7   3  15       21.56       23.56      4.92 o
  -6   3  15       79.72       97.88      7.40 o
  -5   3  15        1.19       -4.46      2.97 o
  -4   3  15       17.21       22.16      4.36 o
  -3   3  15       24.84       34.60      3.44 o
  -2   3  15      344.27      312.11      7.82 o
  -1   3  15        3.74        1.54      2.71 o
   0   3  15      685.32      643.58     13.19 o
   1   3  15      253.12      240.28      7.15 o
   2   3  15        3.25        4.30      2.59 o
   3   3  15       40.16       42.48      4.71 o
   4   3  15        5.70        8.70      3.06 o
   5   3  15      468.89      462.70     11.08 o
   6   3  15      317.07      342.29     13.40 o
   7   3  15       13.05       13.22      3.67 o
  -9   4  15       63.96       63.19      7.53 o
  -8   4  15       13.03       14.21      5.08 o
  -7   4  15      119.53      133.45      8.72 o
  -6   4  15      114.65      111.67      7.85 o
  -5   4  15        1.42       -3.37      3.17 o
  -4   4  15       14.85       17.03      4.01 o
  -3   4  15      432.11      443.08     10.90 o
  -2   4  15      706.38      698.82     13.97 o
  -1   4  15       19.77       15.48      3.61 o
   0   4  15      208.58      206.40     10.66 o
   1   4  15      388.58      382.87     14.48 o
   2   4  15      212.65      221.39     11.44 o
   3   4  15       10.22       12.73      3.45 o
   4   4  15       11.94       10.75      3.80 o
   5   4  15        3.26        0.21      3.09 o
   6   4  15      222.67      229.36      8.31 o
   7   4  15       32.71       29.28      4.17 o
  -9   5  15        0.66       -2.78      4.23 o
  -8   5  15       48.17       58.76      7.34 o
  -7   5  15      233.11      259.73     11.07 o
  -6   5  15       96.36       84.16      6.22 o
  -5   5  15       13.97       17.16      4.04 o
  -4   5  15      231.68      248.20      9.21 o
  -3   5  15      481.43      496.72     12.91 o
  -2   5  15      225.44      204.49     12.37 o
  -1   5  15       11.98        8.13      3.08 o
   0   5  15      255.49      257.91     12.14 o
   1   5  15      400.13      442.64     31.83 o
   2   5  15       49.36       53.39      5.40 o
   3   5  15       63.83       56.68      5.74 o
   4   5  15      335.66      337.45     10.41 o
   5   5  15      365.00      384.62     12.40 o
   6   5  15       11.06       16.43      3.89 o
  -8   6  15       12.72        5.16      6.07 o
  -7   6  15        1.14       -2.91      4.02 o
  -6   6  15       74.81       75.23      6.11 o
  -5   6  15       85.30       76.33      5.95 o
  -4   6  15        3.07       10.67      5.99 o
  -3   6  15       35.65       31.86      5.13 o
  -2   6  15       22.91       15.99      3.59 o
  -1   6  15        1.01        2.48      2.99 o
   0   6  15       13.50        4.89      3.48 o
   1   6  15       17.50       13.10      3.83 o
   2   6  15       19.59       20.27      5.86 o
   3   6  15        0.23       -0.90      4.82 o
   4   6  15       67.76       91.83      7.65 o
   5   6  15       28.85       16.16      5.23 o
  -6   7  15      132.69      144.93      9.38 o
  -5   7  15       39.08       33.63      5.70 o
  -4   7  15      146.16      163.83      8.00 o
  -3   7  15      205.38      210.16     17.39 o
  -2   7  15      101.98       87.25     12.58 o
  -1   7  15       65.70       66.13      6.97 o
   0   7  15      115.14      127.46      9.77 o
   1   7  15      409.70      403.50     16.20 o
   2   7  15       52.86       45.88      7.41 o
   3   7  15        7.36        2.94      5.40 o
  -4   8  15        5.20       15.51      6.41 o
  -3   8  15       78.96       99.93      9.96 o
  -2   8  15       29.77       44.45      8.06 o
  -1   8  15        0.00        2.56      5.22 o
   0   8  15       37.60       39.01      7.26 o
   1   8  15       52.63       65.01      8.36 o
 -10   0  16      562.79      593.25     33.96 o
  -9   0  16      331.21      370.57     18.05 o
  -8   0  16      267.17      279.30     15.47 o
  -7   0  16      479.93      457.95     18.66 o
  -6   0  16      711.36      760.12     23.91 o
  -5   0  16      476.49      509.19     18.30 o
  -4   0  16      128.62      106.13     13.24 o
  -3   0  16      787.65      776.94     18.85 o
  -2   0  16        4.86       -0.45      3.70 o
  -1   0  16      670.13      624.22     14.50 o
   0   0  16      273.99      284.45     12.54 o
   1   0  16      692.89      669.51     14.40 o
   2   0  16      475.64      457.93     14.25 o
   3   0  16      288.35      279.56     15.66 o
   4   0  16        5.89        1.76      4.15 o
   5   0  16      541.01      560.06     18.72 o
   6   0  16      334.62      346.37     12.33 o
   7   0  16       21.20       17.83      5.10 o
 -10   1  16      156.84      164.81     13.26 o
  -9   1  16        1.96       -0.73      4.44 o
  -8   1  16       10.80       10.59      4.90 o
  -7   1  16       11.28       13.28      3.96 o
  -6   1  16       52.89       58.30      5.48 o
  -5   1  16        9.12        8.25      3.33 o
  -4   1  16       49.34       50.22      4.80 o
  -3   1  16       17.41       17.30      3.22 o
  -2   1  16       37.66       33.90      6.39 o
  -1   1  16      465.12      460.66      9.67 o
   0   1  16        5.16       -2.97      2.20 o
   1   1  16       64.17       62.45      4.03 o
   2   1  16        6.87        3.31      2.47 o
   3   1  16       27.85       21.63      3.34 o
   4   1  16        3.24        1.22      2.68 o
   5   1  16      231.99      233.24      9.21 o
   6   1  16        3.25        0.63      3.41 o
   7   1  16       28.72       23.54      4.09 o
 -10   2  16       35.75       34.71      7.13 o
  -9   2  16        0.81       -2.75      4.43 o
  -8   2  16        6.50        2.56      5.19 o
  -7   2  16        9.60        9.87      4.26 o
  -6   2  16       91.98       92.23      7.46 o
  -5   2  16        8.50       12.57      3.46 o
  -4   2  16      182.73      176.84      7.67 o
  -3   2  16        3.63        4.17      2.64 o
  -2   2  16       77.41       72.00      4.33 o
  -1   2  16      375.00      358.64      9.74 o
   0   2  16        0.02       -0.94      2.32 o
   1   2  16       80.73       84.66      4.44 o
   2   2  16        5.02        9.49      2.88 o
   3   2  16       32.72       34.70      3.64 o
   4   2  16       19.83       16.25      4.06 o
   5   2  16       48.58       45.47      4.77 o
   6   2  16        0.04        1.49      3.26 o
   7   2  16      184.33      180.53      7.91 o
  -9   3  16       10.36        7.28      5.14 o
  -8   3  16      111.26      134.59     10.59 o
  -7   3  16       10.30        3.89      4.17 o
  -6   3  16       18.77       13.84      4.30 o
  -5   3  16        0.06       -4.84      3.23 o
  -4   3  16        0.22        0.73      3.43 o
  -3   3  16      190.96      185.62      6.48 o
  -2   3  16      117.07      116.57      5.23 o
  -1   3  16        9.17        6.58      3.06 o
   0   3  16      316.59      333.11      9.31 o
   1   3  16      367.60      366.80     13.68 o
   2   3  16       33.37       34.14      4.91 o
   3   3  16       30.85       27.81      4.34 o
   4   3  16       75.76       77.21      5.36 o
   5   3  16      213.67      239.15      8.82 o
   6   3  16        2.60        3.99      3.48 o
  -9   4  16       62.90       67.91      7.74 o
  -8   4  16       47.13       41.83      6.31 o
  -7   4  16      285.68      292.81     12.44 o
  -6   4  16       11.53        4.02      4.06 o
  -5   4  16       53.83       46.53      6.75 o
  -4   4  16      508.16      456.85     14.40 o
  -3   4  16      676.03      632.00     17.08 o
  -2   4  16      283.77      262.56      8.68 o
  -1   4  16       46.30       59.20      4.85 o
   0   4  16       62.44       65.89      6.16 o
   1   4  16      238.79      208.47     11.50 o
   2   4  16      493.95      482.01     17.09 o
   3   4  16        0.04       -2.30      3.22 o
   4   4  16       68.96       57.62      4.87 o
   5   4  16       23.77       18.42      4.10 o
   6   4  16       46.57       52.35      5.14 o
  -8   5  16       24.28       26.65      9.15 o
  -7   5  16       72.88       80.74      6.58 o
  -6   5  16       22.84       22.90      4.59 o
  -5   5  16       29.76       29.83      5.34 o
  -4   5  16       37.95       45.36      5.46 o
  -3   5  16      103.37      108.03      8.94 o
  -2   5  16      142.47      148.55      6.97 o
  -1   5  16       82.60       78.72      5.47 o
   0   5  16      208.54      217.79      9.04 o
   1   5  16       20.39       46.27      8.88 o
   2   5  16       93.03       86.73     10.30 o
   3   5  16        1.56        2.86      3.79 o
   4   5  16      282.09      287.56     10.19 o
   5   5  16      151.43      171.19      7.36 o
  -7   6  16        0.14        1.41      4.49 o
  -6   6  16        5.27        1.66      3.84 o
  -5   6  16        0.11       -4.19      3.31 o
  -4   6  16       43.74       47.38      5.37 o
  -3   6  16        8.56        2.38      6.05 o
  -2   6  16       73.90       71.35      7.09 o
  -1   6  16       15.63       13.23      3.74 o
   0   6  16      196.87      195.30      8.85 o
   1   6  16       43.69       47.34      7.29 o
   2   6  16       11.95       10.67      5.64 o
   3   6  16      269.67      309.83     14.79 o
   4   6  16      105.82       90.47      8.15 o
  -5   7  16        3.49       -2.48      5.25 o
  -4   7  16        1.73        8.06      4.88 o
  -3   7  16       16.63       18.94      6.47 o
  -2   7  16        0.01       -2.33      5.37 o
  -1   7  16       38.64       43.00      6.84 o
   0   7  16       41.07       50.67      7.95 o
   1   7  16        6.48        4.82      8.32 o
   2   7  16        4.48        4.09      5.47 o
  -9   1  17       24.09       15.71      5.44 o
  -8   1  17        4.68        2.53      4.41 o
  -7   1  17      115.74      143.25      8.37 o
  -6   1  17      104.85      116.24      8.17 o
  -5   1  17       20.61       14.42      5.08 o
  -4   1  17      181.63      183.32      7.80 o
  -3   1  17       79.88       70.65      7.54 o
  -2   1  17      126.64      136.50      6.92 o
  -1   1  17       31.80       32.37      4.07 o
   0   1  17       27.26       30.00      4.01 o
   1   1  17        8.25        5.97      2.66 o
   2   1  17      219.33      210.06      6.35 o
   3   1  17        0.01       -3.74      2.64 o
   4   1  17       50.23       48.48      5.24 o
   5   1  17       96.73       95.47      6.86 o
   6   1  17      323.46      344.49     10.52 o
  -9   2  17       41.07       37.46      6.68 o
  -8   2  17        1.77       -1.78      4.04 o
  -7   2  17       32.93       51.86      8.86 o
  -6   2  17       54.15       60.49      7.27 o
  -5   2  17      102.25      118.58     10.49 o
  -4   2  17       20.07       13.13      4.42 o
  -3   2  17       10.60       18.90      4.09 o
  -2   2  17      244.25      255.93      7.58 o
  -1   2  17      820.92      810.23     15.53 o
   0   2  17       38.12       33.34      3.73 o
   1   2  17      655.32      613.84     11.61 o
   2   2  17      236.88      266.31      7.06 o
   3   2  17      141.18      156.79      9.37 o
   4   2  17        5.62        3.68      3.80 o
   5   2  17       72.88       90.00      5.94 o
   6   2  17       65.52       70.49      6.13 o
  -8   3  17        3.45       -1.84      5.48 o
  -7   3  17        7.35        1.13      4.86 o
  -6   3  17        0.12       -5.15      3.43 o
  -5   3  17       45.43       50.46      6.27 o
  -4   3  17        9.33        9.92      3.72 o
  -3   3  17        7.69        6.00      3.25 o
  -2   3  17       36.12       39.47      3.86 o
  -1   3  17       20.71       18.41      3.52 o
   0   3  17       13.43        9.69      3.17 o
   1   3  17       15.00       17.73      4.74 o
   2   3  17       22.72       22.58      4.62 o
   3   3  17      231.67      235.55      9.29 o
   4   3  17      187.58      196.16      7.77 o
   5   3  17       60.26       66.06      5.40 o
  -8   4  17      110.94      132.82     12.53 o
  -7   4  17       78.05       87.32      8.05 o
  -6   4  17        0.23        4.47      3.83 o
  -5   4  17      288.06      253.94      9.85 o
  -4   4  17      255.25      277.15     10.16 o
  -3   4  17        0.77        4.19      4.14 o
  -2   4  17        1.67       -2.85      3.32 o
  -1   4  17       26.39       36.22      4.41 o
   0   4  17       76.88       80.07      6.74 o
   1   4  17       59.18       56.81      7.60 o
   2   4  17        0.55       -6.89      4.75 o
   3   4  17      134.24      148.81      6.77 o
   4   4  17      116.66      125.72      6.57 o
   5   4  17       10.57       10.87      3.88 o
  -7   5  17        0.26       -4.12      3.98 o
  -6   5  17        2.66        4.17      4.04 o
  -5   5  17       99.10       83.82      6.61 o
  -4   5  17      216.06      196.11     14.36 o
  -3   5  17       44.81       56.74      6.36 o
  -2   5  17        0.33       -3.40      3.71 o
  -1   5  17        7.04        4.24      3.42 o
   0   5  17       86.54       94.70      9.29 o
   1   5  17      168.69      191.46     11.82 o
   2   5  17        6.43        6.14      4.24 o
   3   5  17      410.20      440.83     13.91 o
   4   5  17       18.62       17.22      4.61 o
  -5   6  17        2.28        1.31      4.03 o
  -4   6  17       15.85        8.92      5.29 o
  -3   6  17        4.37        2.79      4.02 o
  -2   6  17        8.25        8.76      4.39 o
  -1   6  17        0.91       -4.85      4.35 o
   0   6  17       11.88       19.67      5.07 o
   1   6  17       43.53       44.15      7.50 o
   2   6  17        3.09        0.73      5.52 o
  -2   7  17       21.14       16.79      7.05 o
  -8   0  18       55.17       56.32      8.86 o
  -7   0  18      109.33      104.28     10.38 o
  -6   0  18      370.47      397.37     17.60 o
  -5   0  18        4.38       -3.27      8.31 o
  -4   0  18        3.81        7.43      4.60 o
  -3   0  18        3.25       -5.31      3.54 o
  -2   0  18       67.77       56.30     12.65 o
  -1   0  18       50.93       43.45      6.95 o
   0   0  18        0.17        3.72      4.30 o
   1   0  18      136.52      137.89      7.11 o
   2   0  18       18.79       12.90      3.90 o
   3   0  18        7.06        7.94      3.77 o
   4   0  18      535.09      514.70     13.99 o
   5   0  18      298.78      322.87     14.18 o
  -8   1  18       33.94       23.33      5.93 o
  -7   1  18      148.88      157.69      8.58 o
  -6   1  18        0.12        0.14      3.49 o
  -5   1  18       12.65        9.51      3.82 o
  -4   1  18       55.50       59.80      5.55 o
  -3   1  18      346.37      389.16     17.03 o
  -2   1  18      466.35      446.29     14.13 o
  -1   1  18       27.98       26.40      3.92 o
   0   1  18      494.90      483.92     11.86 o
   1   1  18      359.84      360.06      8.28 o
   2   1  18       56.54       69.79      4.34 o
   3   1  18       35.39       34.90      4.25 o
   4   1  18       95.95      119.04      7.36 o
   5   1  18      353.86      358.87     12.04 o
  -8   2  18       74.97       83.98      8.38 o
  -7   2  18       35.93       41.35      6.31 o
  -6   2  18       16.32       16.61      5.10 o
  -5   2  18       24.33       33.16      4.87 o
  -4   2  18       38.32       32.39      4.68 o
  -3   2  18        7.32       -0.44      3.53 o
  -2   2  18       23.50       15.37      4.23 o
  -1   2  18        3.27        9.10      3.19 o
   0   2  18       28.24       36.16      4.30 o
   1   2  18       40.02       34.38      4.16 o
   2   2  18      360.60      385.54      9.90 o
   3   2  18       57.81       68.46      5.88 o
   4   2  18       82.22       77.28      6.48 o
  -7   3  18      244.97      277.50     13.31 o
  -6   3  18      174.91      171.22     10.06 o
  -5   3  18       72.65       62.97      6.96 o
  -4   3  18      154.72      149.69      7.89 o
  -3   3  18      190.50      192.73     12.53 o
  -2   3  18       55.85       55.54      5.18 o
  -1   3  18        0.18       -2.02      2.63 o
   0   3  18      109.92      100.44      7.22 o
   1   3  18       78.57       79.48      6.93 o
   2   3  18      144.70      151.64      7.75 o
   3   3  18        4.02        0.67      3.89 o
   4   3  18      132.37      142.03      7.53 o
  -7   4  18        1.05        0.29      4.18 o
  -6   4  18       99.32       91.49      7.05 o
  -5   4  18       19.51       16.39      4.59 o
  -4   4  18       84.92       82.77      6.66 o
  -3   4  18       39.09       40.15      6.14 o
  -2   4  18       59.95       54.58      7.12 o
  -1   4  18        0.23       -4.36      3.20 o
   0   4  18       17.37       11.89      4.61 o
   1   4  18        8.29       11.76      4.52 o
   2   4  18       91.21      100.25     11.82 o
   3   4  18       53.81       58.97      5.99 o
  -5   5  18      162.25      151.87      8.42 o
  -4   5  18       52.91       62.26      6.15 o
  -3   5  18      249.96      219.53     10.80 o
  -2   5  18       47.99       44.55      7.37 o
  -1   5  18       16.28       10.10      4.47 o
   0   5  18       18.09       20.12      4.21 o
   1   5  18       21.25       19.24      4.26 o
   2   5  18        5.08        9.29      5.47 o
  -2   6  18        3.04       -7.15      6.38 o
  -1   6  18       41.48       38.37      8.42 o
  -7   1  19      175.63      204.61      9.71 o
  -6   1  19        0.08       -1.11      3.36 o
  -5   1  19        6.80        1.80      3.57 o
  -4   1  19       30.51       35.22      4.82 o
  -3   1  19      151.03      144.46      7.40 o
  -2   1  19        7.69       10.66      5.18 o
  -1   1  19        3.57        9.19      3.50 o
   0   1  19        1.31        8.25      3.39 o
   1   1  19      367.22      422.89     10.50 o
   2   1  19       25.32       24.81      4.68 o
   3   1  19       15.17       14.66      4.19 o
  -7   2  19        0.93        3.49      4.72 o
  -6   2  19       38.50       48.92      6.70 o
  -5   2  19        3.60        1.81      3.60 o
  -4   2  19       41.98       51.40      5.45 o
  -3   2  19        2.44        2.35      3.50 o
  -2   2  19        5.49       10.21      3.70 o
  -1   2  19        2.39        2.30      4.52 o
   0   2  19        6.93       -0.47      3.89 o
   1   2  19       31.34       33.70      6.94 o
   2   2  19        0.01        0.69      3.87 o
   3   2  19        0.73       -1.13      3.75 o
  -6   3  19       18.20       27.55      6.16 o
  -5   3  19      116.31      113.89      7.82 o
  -4   3  19      132.75      169.78      8.84 o
  -3   3  19       20.81       15.94      4.10 o
  -2   3  19       84.68       81.48      7.43 o
  -1   3  19       46.39       54.62      6.67 o
   0   3  19        3.55        6.84      5.06 o
   1   3  19       31.90       18.21      5.13 o
   2   3  19        0.22        1.09      3.77 o
  -5   4  19      199.31      222.59     11.57 o
  -4   4  19      191.43      189.99     12.58 o
  -3   4  19        6.96        6.39      4.99 o
  -2   4  19      228.86      251.39     11.73 o
  -1   4  19      415.69      426.52     20.95 o
   0   4  19       58.13       53.79      5.44 o
   1   4  19       42.85       44.63      6.33 o
  -5   0  20       61.23       63.19     15.20 o
  -4   0  20        4.52        8.79      5.21 o
  -3   0  20       51.04       42.33      7.49 o
  -2   0  20      171.77      181.85     16.17 o
  -1   0  20       30.45       10.07      5.86 o
   0   0  20      745.42      774.70     25.62 o
   1   0  20        0.25        2.48      4.80 o
  -5   1  20       32.76       25.98      4.83 o
  -4   1  20       78.43       69.07      7.39 o
  -3   1  20      107.89      104.57      6.92 o
  -2   1  20       70.98       66.42      5.92 o
  -1   1  20        4.21        5.38      4.10 o
   0   1  20        0.17        1.22      3.28 o
   1   1  20       57.27       67.83      7.24 o
  -5   2  20        7.14        9.22      4.30 o
  -4   2  20       79.05       69.08      6.40 o
  -3   2  20       55.32       59.45      6.06 o
  -2   2  20        0.01       -0.73      4.74 o
  -1   2  20      131.28      130.15     11.38 o
   0   2  20      146.55      146.34      8.97 o
   1   2  20        8.41        4.20      3.96 o
  -3   3  20      117.95      135.85     10.90 o
  -2   3  20       53.06       57.15      8.81 o
  -1   3  20        8.27        8.59      6.38 o
 
